# Supplementary material for: Systematics of Thraupis (Aves, Passeriformes) reveals an extensive hybrid zone between T. episcopus (Blue-gray Tanager) and T. sayaca (Sayaca Tanager)
Source: PLoS One. 2022 Oct 5;17(10):e0270892. doi: 10.1371/journal.pone.0270892 (PMC9534438; doi:10.1371/journal.pone.0270892)
Supplement: S1 File — A Sequenced specimen information; B Protocol and details of Polymerase Chain Reactions; C Morphometric data; D Photographed specimen information. (XLSX) [file pone.0270892.s015.xlsx]

## Sheet: S1 table A
Collection	Collection number	Collector number	Species	Sample	Country	State	Locality	Latitude	Longitude
ICN	39243	DCC 075	T. palmarum	1	Colombia	Meta	Villavicenio	4.05725	-73.6073
ICN	39244	DCC 076	T. episcopus	2	Colombia	Meta	Villavicenio	4.05725	-73.6073
ICN	39247		T. episcopus	3	Colombia	Putumayo	Leguízamo, Vía aeropuerto	-0.18347	-74.7777
ICN	39336		T. episcopus	4	Colombia	Arauca	Tame, Vda. San Joaquín	6.21938	-71.5449
ICN	39337		T. episcopus	5	Colombia	Arauca	Tame, Vda. San Joaquín	6.21938	-71.5449
ICN	39349		T. episcopus	6	Colombia	Nariño	Tumaco, Fca. Maragricola	1.68333	-78.25
ICN	39350		T. episcopus	7	Colombia	Nariño	Tumaco, Fca. Maragricola	1.68333	-78.25
ICN	39439		T. episcopus	8	Colombia	Bolivar	Turbaco, Urbanización el Zapote	10.3475	-75.4411
COP	356	JM	T. episcopus	9	Venezuela	Yaracuy - Cojedes	PN Tirgua, Carretera Nirgua - La Florida	9.96055	-68.6823
COP	457	JM	T. episcopus	10	Venezuela	Lara	PN Dinira, La Peña	9.71378	-70.0273
COP	560	JM	T. episcopus	11	Venezuela	Falcón	PN Sierra de San Luis, Las Cuevas	11.1779	-69.6287
KU	90310	3181	T. sayaca	12	Paraguay	Alto Paraguay	Bahia Negra, 14 km W, Estancia Triunfo	-20.0983	-58.2667
KU	94901	5847	T. episcopus	13	Guyana	George town	Abary River, E of Georgetown	6.51667	-57.7333
KU	94943	5856	T. episcopus	14	Guyana		Burma Road, E Demerara District	6.5	-57.75
KU	115635	21435	T. episcopus	15	Peru	Puno	above San Juan del Oro	-14.231	-69.194
MZUSP	80873	80	T. sayaca	16	Brasil	Tocantins	Porto Nacional	-10.7032	-48.4085
MZUSP	81048	fsra04	T. sayaca	17	Brasil	São Paulo	São Vicente	-23.95	-46.3833
MZUSP	81818	GBN512	T. palmarum	18	Brasil	Mato Grosso	Paranaíta	-9.23417	-56.99
MZUSP	82463		T. episcopus	19	Brasil	Amapá	Macopá, Vila Nova	-0.146111	-51.545
MZUSP	83391	126	T. sayaca	20	Brasil	Bahía	caribel cocos	-13.9514	-44.3625
MZUSP	83392	125	T. sayaca	21	Brasil	Bahía	caribel cocos	-13.9514	-44.3625
MZUSP	84475	53	T. sayaca	22	Brasil	Tocantins	Paranã	-12.6042	-47.7461
MZUSP	85420	LL079	Paroaria baeri	23	Brasil	Mato Grosso	Coralinho	-14.4199	-51.0178
MZUSP	85893	rm01	T. sayaca	24	Brasil	São Paulo	São Paulo	-23.6435	-46.6217
MZUSP	88289		T. punctata	25	Brasil	Pará	Fazenda Fartura, Santana do Araguaia	-9.93333	-50.4667
MZUSP	88702	ml4	T. sayaca	26	Brasil	Minas Gerais	Catas altas	-20.0978	-43.4881
MZUSP	90261	ft482	T. sayaca	27	Brasil	Pará	Santana do Araguaia	-9.78428	-50.2139
MZUSP	90262	ft481	T. sayaca	28	Brasil	Pará	Santana do Araguaia	-9.78428	-50.2139
MZUSP	90269		T. sayaca	29	Brasil	Pará	Santana do Araguaia, Fazenda Fartura	-9.78425	-50.2148
MZUSP	91049	BA149	T. palmarum	30	Brasil	Bahía	Camaçani, RPPN Serra Bonita	-15.4183	-39.5439
MZUSP	91046		T. cyanoptera	31	Brasil	Bahía	Camaçani, RPPN Serra Bonita	-15.4049	-39.5653
MZUSP	91643	V60	T. ornata	32	Brasil	Santa Catalina	Timbó, Bairro dos estados	-26.8251	-49.2695
MZUSP	91644	V61	T. ornata	33	Brasil	Santa Catalina	Timbó, Bairro dos estados	-26.8251	-49.2695
MZUSP	91727	IT2-10	T. sayaca	34	Brasil	São Paulo	Fazenda Angatuba	-23.266	-48.4302
MZUSP	91826		T. sayaca	35	Brasil	São Paulo	Bananal	-22.8	-44.3667
MZUSP	91832	MSF03	T. sayaca	36	Brasil	São Paulo	Luiziana	-23.7039	-46.8589
MZUSP	92226		T. cyanoptera	37	Brasil	São Paulo	Estação biológica de Boracéia	-23.6333	-45.8667
MZUSP	93478		T. episcopus	38	Brasil	Pará	Margen Izq Rio Xingú	-3.72156	-51.0662
MZUSP	93560		T. cyanoptera	39	Brasil	São Paulo	Bananal	-22.8	-44.3667
MZUSP	94292		Tangara cayana	40	Brasil	Roraima	Sao Berito	-1.1	-62.03
MZUSP	94299		Tangara chilensis	41	Brasil	Roraima	INPA	-1.02917	-62.0867
MZUSP	94729	sm116	T. sayaca	42	Brasil	Goiás	Campinaçu	-13.9152	-48.5037
MZUSP	94730	SM168	T. palmarum	43	Brasil	Goiás	Campinaçu	-13.9152	-48.5037
MZUSP	95739		T. episcopus	44	Brasil	Pará	Margen Izq Rio Xingú	-3.49098	-51.8945
MZUSP	96537		T. episcopus	45	Brasil	Amazonas	Ilha do castanho	-5.93795	-59.1683
MZUSP	98620		T. sayaca	46	Brasil	Mato Grosso	Vila Bela da Santisima Trinidad	-14.9876	-59.9195
MZUSP	98621		T. sayaca	47	Brasil	Mato Grosso	Vila Bela da Santisima Trinidad	-14.9876	-59.9195
MZUSP	100215	TM2A-089	T. episcopus	48	Brasil	Rondonia	ME Rio Ji-Parana	-8.89917	-62.0925
MZUSP	100216	TM2A-098	T. episcopus	49	Brasil	Rondonia	ME Rio Ji-Parana	-8.89917	-62.0925
MZUSP	?	UFG 4362	T. sayaca	50	Brasil	Maranhão	Carolina	-7.23923	-47.143
MZUSP	101479	BLM207	T. episcopus	51	Brasil	Pará	Altamira	-3.29426	-52.122
LSUMZ	7270		T. episcopus	52	Peru	Loreto	80km NE iquitos, isla Pasto	-3.41433	-72.731
LSUMZ	9554		T. episcopus	53	Bolivia	Pando	Nicolas Suarez	-10.96	-68.04
LSUMZ	9620		T. episcopus	54	Bolivia	Pando	Nicolas Suarez	-11.1313	-68.8982
LSUMZ	28212		T. episcopus	55	Panama	Chiriqui	Gualaca, lago fortuna	8.69987	-82.2302
LSUMZ	28430		T. episcopus	56	Panama	Panama	Cerro San Juan	8.95	-79.5667
LSUMZ	29040		T. episcopus	57	Panama	Panama	NAOS island	8.91466	-79.5332
LSUMZ	33429		T. episcopus	58	Peru	Cajamarca	Las juntas	-5.38333	-78.7717
LSUMZ	42467		T. episcopus	59	Peru	Loreto	7km SW Jerberos	-5.31333	-76.2756
LSUMZ	45869		T. episcopus	60	Brasil	Amazonas	Manaus	-2.39122	-60.3236
LSUMZ	46695		T. episcopus	61	Panama	Veraguas	Isla Cohiba, sendero de los monos	7.59929	-81.7241
LSUMZ	57161		T. episcopus	62	Houston zoo	Houston zoo	Houston zoo	NA	NA
LSUMZ	66329		T. episcopus	63	Peru	Tumbes	Estacion biologica el caucho	-3.82361	-80.2603
LSUMZ	66979		T. episcopus	64	Peru	Tumbes	PNN Cerros de Amotape	-4.12972	-80.6203
LSUMZ	67065		T. episcopus	65	Peru	Tumbes	PNN Cerros de Amotape	-4.12972	-80.6203
LSUMZ	46714		T. episcopus	66	Panama	Veraguas	Isla Cohiba, bahia de juncal	7.49579	-82.0165
LSUMZ	69717		T. episcopus	67	Trinidad y Tobago	Tobago	Canoe bay beach reasort	11.1415	-60.7987
LSUMZ	14874		T. sayaca	68	Bolivia	Santa Cruz	Serrania de huanchaca	-14.351	-60.7016
LSUMZ	31420		T. sayaca	69	Bolivia	Santa Cruz	Florida, 23.2 Km E Samaipata	-18.2775	-63.6744
MZUSP	101542	ML 2567	T. ornata	70	Brasil	Bahia	Camacan, Serra Bonita	-15.3845	-39.5696
UWBM	70095	DAB 1315	T. abbas	71	Nicaragua	Matagalpa		13.015	-85.924
UWBM	100919	BTS 07420	T. episcopus	72	Mexico	Veracruz	Balzapote	18.4194	-95.1239
UWBM	56024	DAB 1019	T. episcopus	73	Nicaragua	LaLuz		13.702	-84.852
UWBM	94294	DHB 2952	T. episcopus	74	Honduras	Copán	Copán Ruinas	14.8667	-89.05
UWBM	104040	DHB 4371	T. episcopus	75	Guatemala	Quetzaltenango	Xela	14.6633	-91.61
UWBM	104316	DHB 4645	T. episcopus	76	Guatemala	Retalhuleu	San Felipe Retalhuleu	14.6	-91.6117
UWBM	105690	GAV 2123	T. episcopus	77	Honduras	Atlántida	La Ceiba	15.472	-86.5119
UWBM	106484	GMS 1060	T. episcopus	78	Panama	Veraguas	Peninsula Azureo	7.98883	-80.8987
UWBM	112363	JK 06374	T. episcopus	79	Panama	Chiriquí	Burica	8.20495	-82.8775
UWBM	70145	DAB 753	T. sayaca	80	Argentina	Tucumán	San Miguel de Tucumán	-26.62	-65.19
UWBM	70188	DAB 904	T. sayaca	81	Argentina	Misiones	Posada	-26.9552	-55.0877
UWBM	77256	RIS 102	T. sayaca	82	Bolivia	Santa Cruz	Gutíerrez, Lagun Caucaya	-19.4167	-63.4715
PUCRS	5577		T. cyanoptera	83	Brasil	Santa Catalina	PAEST/Águas Mornas	-27.8132	-48.8486
PUCRS	5589		T. cyanoptera	84	Brasil	Santa Catalina	PAEST/Águas Mornas	-27.8188	-48.8544
PUCRS	5578		T. cyanoptera	85	Brasil	Santa Catalina	PAEST/Águas Mornas	-27.8139	-48.8508
MZUSP	101783	DCC 081	T. sayaca	86	Brasil	Alagoas	Maceió	-9.64986	-35.7089
MSB	27433		T. episcopus	87	Peru	Cusco	San Pedro	-14.1871	-71.3431
MSB	33795		T. episcopus	88	Peru	Lambayeque	ca. 9.8 km N. of Olmos	-5.98734	-79.7456
MSB	34276		T. episcopus	89	Peru	Cusco	Quebrada	-12.6811	-72.2793
MSB	34296		T. episcopus	90	Peru	Cusco	Quebrada	-12.6811	-72.2793
MSB	36846		T. episcopus	91	Peru	Cusco	Cadena	-13.4	-70.7167
MSB	?	NK222540	T. episcopus	92	Trinidad y Tobago	Tobago		11.2318	-60.6982
MSB	?	NK222588	T. episcopus	93	Trinidad y Tobago	Tobago		11.2318	-60.6982
MSB	?	NK222624	T. episcopus	94	Trinidad y Tobago	Trinidad		10.3757	-61.2336
LSUMZ	B-89602		T. episcopus	95	Brasil	Mato Grosso	Colniza, Florestal Sta María, Base 3, MD rio Aripuana	-9.20222	-59.3506
LSUMZ	B-89936		T. episcopus	96	Brasil	Mato Grosso	Colniza, Isla rio Aripuana	-9.19062	-59.3583
IAvH	2371		T. episcopus	97	Colombia	Valle del Cauca	Buga	4.21085	-76.1557
IAvH	5545		T. episcopus	98	Colombia	Casanare	Paz de ariporo	5.88064	-71.8929
IAvH	8237		T. episcopus	99	Colombia	Vichada	Cumaribo	4.4445	-69.7987
IAvH	13033		T. episcopus	100	Colombia	Sucre	San Benito de Abad	8.93113	-75.0307
IAvH	17041		T. glaucocolpa	101	Colombia	Guajira	Dibulla	11.2724	-73.3934
IAvH	17042		T. glaucocolpa	102	Colombia	Guajira	Dibulla	11.2724	-73.3934
IAvH	18160		T. palmarum	103	Colombia	Vichada	Rio Vita	5.67624	-69.2251
MPEG	T2917	AMZ 490	T. episcopus	104	Brasil	Amazonas	Barcelos	-0.42	-62.9369
MPEG	T3943	UFAC 300	T. episcopus	105	Brasil	Acre	Plácido de Castro	-10.1284	-67.3285
MPEG	T6170	UFAC 1972	T. episcopus	106	Brasil	Acre	Feijó	-8.45986	-70.5564
MPEG	T11969	ORX 196	T. episcopus	107	Brasil	Pará	Oriximiná	-1.76589	-56.2268
MPEG	T13098	OM 046	T. episcopus	108	Brasil	Amazonas	Humaitá	-7.51833	-63.3378
MPEG	T16560	MF 021	T. episcopus	109	Brasil	Pará	Trairão	-4.46886	-55.8503
MPEG	T17045	CAM 149	T. episcopus	110	Brasil	Amazonas	Guajará	-7.19198	-72.8043
MPEG	T17426	AMZ 624	T. mexicana	111	Brasil	Mato Grosso	Cotriguaçu	-9.83806	-58.2536
MPEG	T20374	SGC 126	T. episcopus	112	Brasil	Amazonas	São Gabril de Cachoeira	-0.133333	-67.0167
MPEG	T15286	163	T. sayaca	113	Brasil	Mato Grosso	Chapada dos Guaimaraes	-15.2347	-55.2328
ANSP	16766		T. episcopus	114	Ecuador	Loja	Loja	-4.16667	-80.3667
ANSP	16783		T. episcopus	115	Ecuador	Loja	Loja	-4.16667	-80.3667
ANSP	19240		T. episcopus	116	Ecuador	Loja	Loja	-4.16667	-80.3667
ANSP	19306		T. palmarum	117	Ecuador	Esmeraldas	Esmeraldas	0.968179	-79.6517
MZUSP	107246	DCC 139	T. episcopus	118	Brasil	Pará	Fazenda Fartura, Santana do Araguaia	-9.72972	-50.4075

## Sheet: S1 table B
Marker (DNA concentration)	Thermocycler program (Tempeture, time, cycles)	Master mix
cyt-β	94ºC per 2’ x1	buffer 1x, primer 0.4µM each, MgCl2 1.6mM, dNTPs 0.2µM, BSA 0.2x, Taq 0.02U
	94ºC per 30”, 50ºC per 30”, 72ºC 60” x34
1 µl / 24 µl	72ºC per 7’, 10ºC per ∞ x1
ND2	94ºC per 2’ x1	buffer 1.1x, primer 0.4µM each, MgCl2 1.5mM, dNTPs 0.2µM, BSA 0.2x, Taq 0.02U
	94ºC per 30”, 50ºC per 30”, 72ºC 60” x34
1 µl / 25 µl	72ºC 7’, 10ºC ∞ x1
TGFB2	94ºC per 5’ x1	buffer 1x, primer 0.5µM each, MgCl2 2mM, dNTPs 0.4µM, Taq 0.1U
	95ºC per 25”, 65ºC - 0.5ºC per 30”, 72ºC per 90’’ x30
	95ºC per 25’’, 48ºC per 30’’, 72ºC per 90’’ x15
2 µl / 20 µl	72ºC per 10’’, 10ºC per ∞ x1
MUSK	94ºC per 2’ x1	buffer 1.1x, primer 0.4µM each, MgCl2 1.5mM, dNTPs 0.2µM, BSA 0.2x, Taq 0.1U
	94ºC per 30”, 50ºC per 30”, 72ºC 50” x35
2.5 µl / 25 µl	72ºC 10’, 10ºC ∞ x1
BF5	95ºC per 5’ x1	buffer 1x, primer 0.4µM each, MgCl2 1.5mM, dNTPs 0.2µM, Taq 0.1U
	95ºC per 60”, 58ºC per 60”, 72ºC 60” x35
3 µl / 25 µl	72ºC 5’, 10ºC ∞ x1

## Sheet: S1 table C
number	collection	catalog	sp	ssp	group	sex	country	state	city	locality	y	x	weight	cn	ct	ts	wing	tail
1	AMNH	509143	T. episcopus	cumatilis	?	M	Panama	Isla de Coiba	?	?	7.46933	-81.7568	?	9.91	17	18.65	85.21	55.12
2	AMNH	509144	T. episcopus	cumatilis	?	F	Panama	Isla de Coiba	?	?	7.46933	-81.7568	?	9.52	16.45	19.02	82.27	?
3	AMNH	509145	T. episcopus	cumatilis	?	M	Panama	Isla de Coiba	?	?	7.46933	-81.7568	?	8.79	15.44	18.2	84.69	59.12
4	AMNH	509147	T. episcopus	cumatilis	?	M	Panama	Isla de Coiba	?	?	7.46933	-81.7568	?	8.93	15.4	19.44	84.85	53.34
5	AMNH	325035	T. episcopus	episcopus	6	?	Venezuela	Bolivar	La gran sabana	Auyan-tepui	5.9036	-62.5397	?	10	17.2	21.4	94.5	61.9
6	AMNH	132433	T. episcopus	nesophila	3	M	Venezuela	Sacupana	?	?	8.58	-61.65	?	10.3	18.1	21	90.7	63.1
7	AMNH	132434	T. episcopus	nesophila	3	?	Venezuela	Sacupana	?	?	8.58	-61.65	?	10.2	17.6	19.8	86.2	59.5
8	AMNH	177994	T. episcopus	nesophila	3	M	Venezuela	Caicara del Orinoco	?	?	7.6129	-66.1475	?	9.7	15.8	19	90.9	60
9	AMNH	177995	T. episcopus	nesophila	3	F	Venezuela	Caicara del Orinoco	?	?	7.6129	-66.1475	?	10.8	17.3	22	90.9	60.4
10	AMNH	323988	T. episcopus	nesophila	3	M	Venezuela	Bolivar	La gran sabana	Auyan-tepui	5.9036	-62.5397	?	9.6	16.8	20.8	90.4	58.2
11	AMNH	323989	T. episcopus	nesophila	3	M	Venezuela	Bolivar	La gran sabana	Auyan-tepui	5.9036	-62.5397	?	9.4	17.4	19.7	91	61
12	AMNH	323991	T. episcopus	nesophila	3	F	Venezuela	Bolivar	La gran sabana	Auyan-tepui	5.9036	-62.5397	?	9.5	17	20.8	88.1	61.1
13	AMNH	325036	T. episcopus	nesophila	3	M	Venezuela	Bolivar	La gran sabana	Auyan-tepui	5.9036	-62.5397	?	9.9	17.9	21	91	57.6
14	AMNH	441209	T. episcopus	nesophila	3	M	Venezuela	Bolivar	Agua salada	?	7.2	-62.05	?	10.5	17.3	21.7	89.7	62.9
15	AMNH	441210	T. episcopus	nesophila	3	M	Venezuela	Bolivar	Agua salada	?	7.2	-62.05	?	10.2	17.7	20.3	96.4	65.7
16	AMNH	441212	T. episcopus	nesophila	3	M	Venezuela	Ciudad de Bolivar	?	?	8.098	-63.5544	?	10.3	18.4	20.4	91.4	57
17	AMNH	509060	T. episcopus	nesophila	4	M	Venezuela	Sucre	Guanoco	?	10.1454	-62.9393	?	9.8	16.9	20	?	65.3
18	AMNH	138333	T. sayaca	obscura	?	M	Bolivia	Cochabamba	Parotani	?	-17.6877	-65.0599	?	8.95	16.28	20.99	95.55	66.29
19	AMNH	138335	T. sayaca	obscura	?	F	Bolivia	Cochabamba	Parotani	?	-17.6877	-65.0599	?	9.03	15.95	19.36	89.83	61.32
20	AMNH	138336	T. sayaca	obscura	?	F	Bolivia	Cochabamba	Parotani	?	-17.6877	-65.0599	?	9.46	17.86	21.55	93.17	65.06
21	AMNH	138338	T. sayaca	obscura	?	F	Bolivia	Cochabamba	Parotani	?	-17.6877	-65.0599	?	9.03	16.78	20.59	92.46	66.76
22	AMNH	138343	T. sayaca	obscura	?	F	Bolivia	Cochabamba	Todos Santos	?	-17.4193	-66.1638	?	8.16	15.78	20.63	89.27	67.68
23	AMNH	139190	T. sayaca	obscura	?	M	Bolivia	Cochabamba	Tajma	?	-16.3667	-67.4667	?	9.23	16.87	20.35	97.96	66.53
24	AMNH	139777	T. sayaca	obscura	?	F	Bolivia	Sucre	Rio Cachimayo	?	-19.0353	-65.2592	?	9.13	16.35	19.16	92.07	65.62
25	AMNH	139780	T. sayaca	obscura	?	F	Bolivia	Sucre	Rio Cachimayo	?	-19.0353	-65.2592	?	8.72	16.23	20.69	96.16	67.04
26	AMNH	139781	T. sayaca	obscura	?	M	Bolivia	Sucre	Rio Pilcomayo	?	-19.0353	-65.2592	?	9.08	14.98	20.06	99.9	65.62
27	AMNH	139782	T. sayaca	obscura	?	M	Bolivia	Sucre	Rio Pilcomayo	?	-19.0353	-65.2592	?	8.35	16.23	19.3	98.17	69.76
28	AMNH	139783	T. sayaca	obscura	?	M	Bolivia	Sucre	Pulque	?	-19.0353	-65.2592	?	8.58	16.38	20.03	97.37	65.28
29	AMNH	139784	T. sayaca	obscura	?	M	Bolivia	Sucre	Pulque	?	-19.0353	-65.2592	?	8.66	15.07	19.26	98.97	67.11
30	AMNH	139791	T. sayaca	obscura	?	M	Bolivia	Cochabamba	Tajma	?	-16.3667	-67.4667	?	9.29	16.85	21.16	98.35	65.36
31	AMNH	139792	T. sayaca	obscura	?	M	Bolivia	Cochabamba	Tajma	?	-16.3667	-67.4667	?	9.24	16.31	21.61	97.44	64.97
32	AMNH	142091	T. sayaca	obscura	?	M	Argentina	Tucumán	Sarmmiento	?	-26.8181	-65.2047	?	8.23	14.94	20.3	95.5	62.57
33	AMNH	142092	T. sayaca	obscura	?	M	Argentina	Tucumán	Sarmmiento	?	-26.8181	-65.2047	?	8.67	15.55	19.32	92.36	63.3
34	AMNH	142093	T. sayaca	obscura	?	M	Argentina	Tucumán	Tafi Trail	?	-26.8517	-65.7098	?	8.64	16.93	20.25	95.08	57.47
35	AMNH	142094	T. sayaca	obscura	?	F	Argentina	Tucumán	Tafi Trail	?	-26.8517	-65.7098	?	9.19	15.05	20.26	88.37	57.25
36	AMNH	142095	T. sayaca	obscura	?	F	Argentina	Tucumán	Tafi Trail	?	-26.8517	-65.7098	?	8.39	15.7	20.48	90.14	63.36
37	AMNH	142096	T. sayaca	obscura	?	M	Argentina	Tucumán	San Pablo	?	-26.8841	-65.3152	?	8.66	15.85	20.11	95.36	66.36
38	AMNH	142097	T. sayaca	obscura	?	M	Argentina	Tucumán	San Pablo	?	-26.8841	-65.3152	?	8	14.92	20.31	93.87	65.25
39	AMNH	142098	T. sayaca	obscura	?	F	Argentina	Tucumán	San Pablo	?	-26.8841	-65.3152	?	8.65	16.26	19	?	65.91
40	AMNH	142099	T. sayaca	obscura	?	M	Argentina	Tucumán	San Pablo	?	-26.8841	-65.3152	?	8.71	15.55	20.24	90.25	61.18
41	AMNH	142100	T. sayaca	obscura	?	M	Argentina	Tucumán	San Pablo	?	-26.8841	-65.3152	?	8.72	15.06	20.02	94.62	63.79
42	AMNH	148897	T. sayaca	obscura	?	M	Bolivia	Cochabamba	Parotani	?	-17.6877	-65.0599	?	9.56	17.87	19.34	94.72	70.76
43	AMNH	148899	T. sayaca	obscura	?	M	Bolivia	Cochabamba	Parotani	?	-17.6877	-65.0599	?	8.76	16.24	20.47	95.95	68.94
44	AMNH	154259	T. sayaca	obscura	?	M	Argentina	Buenoas aires	Buenoas aires	?	-34.6037	-58.3816	?	8.66	16.93	21.09	95.05	66.75
45	AMNH	154260	T. sayaca	obscura	?	M	Argentina	Buenoas aires	Buenoas aires	?	-34.6037	-58.3816	?	9.25	16.43	20.77	92.81	65.74
46	AMNH	810689	T. sayaca	sayaca	?	M	Paraguay	Chaco	Lichtenau	?	-22.6138	-60.0961	?	9.79	16.86	20.63	89.56	59.45
47	ICN	2331	T. episcopus	cana	2	F	Colombia	Atlántico	Tocahagua	?	10.6333	-75.1833	?	8.7	14.9	16.2	85	55.9
48	ICN	2332	T. episcopus	cana	2	F	Colombia	Boyacá	Soatá (Casetesa)	?	6.33346	-72.6823	?	9.2	16.1	18.7	92.7	61.3
49	ICN	2333	T. episcopus	cana	2	M	Colombia	Boyacá	Soatá	?	6.33346	-72.6823	?	8.7	16.2	17	88	58.9
50	ICN	2334	T. episcopus	cana	2	?	Colombia	Boyacá	Soatá (Casetesa)	?	6.33346	-72.6823	?	9.1	16	17.4	89.1	61.2
51	ICN	2335	T. episcopus	cana	2	M	Colombia	Boyacá	Soatá	?	6.33346	-72.6823	?	8.2	15.4	19	89.2	?
52	ICN	2336	T. episcopus	cana	2	M	Colombia	Boyacá	Soatá (Casetesa)	?	6.33346	-72.6823	?	7.7	14.7	18.1	90.7	67.4
53	ICN	2337	T. episcopus	cana	2	M	Colombia	Tolima	Guamo	?	4.02827	-74.9745	?	8.8	14.8	19.3	86.9	58.7
54	ICN	2338	T. episcopus	cana	2	F	Colombia	Boyacá	Soatá (Casetesa)	?	6.33346	-72.6823	?	9.7	16.7	19.8	86.1	60.5
55	ICN	2339	T. episcopus	cana	2	F	Colombia	Cundinamarca	El Hospicio	?	4.66667	-74.4333	?	9.5	16.6	18.2	86.7	63.4
56	ICN	2340	T. episcopus	cana	2	F	Colombia	Cundinamarca	Santandercito	?	4.59364	-74.3434	?	8.9	15	19.6	87.8	60.6
57	ICN	2341	T. episcopus	cana	2	?	Colombia	Cundinamarca	Santandercito	?	4.59364	-74.3434	?	9.2	16	18.7	89.4	62.5
58	ICN	2342	T. episcopus	cana	2	F	Colombia	Cauca	Popayan	?	2.44092	-76.6115	?	9.2	16.5	19	89.5	60
59	ICN	2343	T. episcopus	cana	2	F	Colombia	Cauca	Popayan	?	2.44092	-76.6115	?	8.4	13.5	19.2	85.2	59.3
60	ICN	2344	T. episcopus	cana	2	F	Colombia	Cauca	Popayan	?	2.44092	-76.6115	?	9.3	16.1	19	84	60.4
61	ICN	2345	T. episcopus	cana	2	M	Colombia	Cauca	Popayan	?	2.44092	-76.6115	?	9.5	16.1	17.6	86.2	60.4
62	ICN	2346	T. episcopus	cana	2	F	Colombia	Cauca	Cajibío	?	2.62307	-76.5703	?	8.4	15.1	18.6	86.9	63
63	ICN	2347	T. episcopus	cana	2	M	Colombia	Tolima	Coyaima	?	3.79896	-75.1942	?	8.5	15	19.4	91.1	63.4
64	ICN	2348	T. episcopus	cana	2	M	Colombia	Tolima	Coyaima	?	3.79896	-75.1942	?	9.2	16.2	19.2	?	?
65	ICN	2349	T. episcopus	cana	2	M	Colombia	Tolima	Saldaña	?	3.92836	-75.0175	?	9.3	16.5	21	91	60.1
66	ICN	2350	T. episcopus	cana	2	?	Colombia	Antioquia	Rio Mulatus	NE Turbo	8.33853	-76.5024	?	9.3	16.1	18.5	82.2	58.4
67	ICN	2351	T. episcopus	cana	2	F	Colombia	Chocó	Rio Tanela	?	8.30894	-77.128	?	9.5	17	19	84	55.8
68	ICN	2352	T. episcopus	cana	2	F	Colombia	Tolima	Planadas	Gaitania	3.09108	-75.672	?	8.7	15.7	19	87.6	59.8
69	ICN	2353	T. episcopus	cana	2	F	Colombia	Tolima	Planadas	Gaitania	3.09108	-75.672	?	9.2	15.7	19.8	88.8	62.3
70	ICN	2356	T. episcopus	cana	2	F	Colombia	Cundinamarca	La Aguadita	?	4.71762	-74.0813	?	8.4	15	19	89.7	66.5
71	ICN	2357	T. episcopus	cana	2	M	Colombia	Tolima	Melgar	?	4.20312	-74.6433	?	8.2	14.6	17.9	91	59.9
72	ICN	2359	T. episcopus	cana	2	M	Colombia	Cundinamarca	Fusagasuga	?	4.34037	-74.3597	?	9.4	15.5	19.3	92.8	63.6
73	ICN	2360	T. episcopus	cana	2	M	Colombia	Norte de Santander	Ocaña	?	8.25136	-73.3532	?	8.7	16.3	18.5	91.4	62.5
74	ICN	2362	T. episcopus	cana	2	F	Colombia	Cesar	Valledupar	Atanquez	10.6999	-73.3501	?	9	15.5	17.5	84.8	58.3
75	ICN	2363	T. episcopus	cana	2	M	Panama	S. Darien	Ensenada	?	7.77481	-77.84	?	8.5	15	18.1	82.3	54.8
76	ICN	2364	T. episcopus	cana	2	M	Colombia	Cundinamarca	Zipacón	?	4.75969	-74.38	?	9	16.7	19.9	90.6	63.7
77	ICN	2367	T. episcopus	cana	2	F	Colombia	Valle del Cauca	Cali	Pichinde	3.43261	-76.6167	?	9	16.7	19.1	87.4	61.8
78	ICN	3725	T. episcopus	cana	2	F	Colombia	Cundinamarca	La Aguadita	?	4.71762	-74.0813	?	8.6	15.4	18.9	83.4	59.2
79	ICN	3791	T. episcopus	cana	2	M	Colombia	Cundinamarca	Santandercito	?	4.59364	-74.3434	?	9.4	16.1	17.6	91.1	64.1
80	ICN	3792	T. episcopus	cana	2	F	Colombia	Cundinamarca	Santandercito	?	4.59364	-74.3434	?	8.6	15.6	22.6	88.4	61.8
81	ICN	4503	T. episcopus	cana	2	F	Colombia	Caldas	Manizales	?	5.06144	-75.507	?	9.8	17.2	18	86.5	60.8
82	ICN	4504	T. episcopus	cana	2	M	Colombia	Caldas	Manizales	?	5.06144	-75.507	?	8.7	15.9	19.8	88.3	57.6
83	ICN	5954	T. episcopus	cana	2	M	Colombia	Cundinamarca	El Hospicio	?	4.66667	-74.4333	?	9	15.5	16.3	86.2	62.1
84	ICN	6208	T. episcopus	cana	2	M	Colombia	Bolivar	15 km al norte de Magangue	?	9.36806	-74.7448	27.5	9.6	15.7	18.5	84.6	57.8
85	ICN	8024	T. episcopus	cana	2	M	Colombia	Cundinamarca	Santandercito	?	4.59364	-74.3434	?	9.5	15.6	19.3	94.1	67.9
86	ICN	8410	T. episcopus	cana	2	M	Colombia	Cundinamarca	Santandercito	?	4.59364	-74.3434	?	9.1	16.7	18.2	93.3	66.5
87	ICN	10864	T. episcopus	cana	2	F	Colombia	Cundinamarca	Santandercito	?	4.59364	-74.3434	?	9.8	17.1	19.6	?	63.3
88	ICN	13514	T. episcopus	cana	2	F	Colombia	Santander	Pescadero	Rio Chicamocha	6.8267	-73.0011	?	8.9	16.8	17.7	88.5	63.6
89	ICN	13517	T. episcopus	cana	2	M	Colombia	Santander	Pescadero	Rio Chicamocha	6.8267	-73.0011	?	9.4	16.5	18.3	83.4	59
90	ICN	13518	T. episcopus	cana	2	F	Colombia	Santander	Pescadero	Rio Chicamocha	6.8267	-73.0011	?	9	16.3	19	87.4	65.7
91	ICN	13519	T. episcopus	cana	2	M	Colombia	Santander	Pescadero	Rio Chicamocha	6.8267	-73.0011	?	8.4	15.5	18.8	82.7	54.4
92	ICN	13681	T. episcopus	cana	2	M	Colombia	Cundinamarca	Ricaurte	Vda. San Franciso	4.27726	-74.772	?	8.7	15.5	18.1	86.1	60.5
93	ICN	14118	T. episcopus	cana	2	M	Colombia	Cundinamarca	Girardot	?	4.30446	-74.8062	?	9.1	16.4	17.5	90.8	61.5
94	ICN	14267	T. episcopus	cana	2	M	Colombia	Cundinamarca	Fusagasuga	?	4.34037	-74.3597	?	8.6	16.8	19.2	90.4	61.1
95	ICN	15345	T. episcopus	cana	2	F	Colombia	Norte de Santander	Tibú	entre Bocas y Petrolea	8.64261	-72.7384	?	9.3	15.5	18.9	83.6	58.2
96	ICN	15346	T. episcopus	cana	2	F	Colombia	Norte de Santander	Tibú	entre Bocas y Petrolea	8.64261	-72.7384	?	9.3	16.2	20	87.7	59.5
97	ICN	15347	T. episcopus	cana	2	F	Colombia	Norte de Santander	Tibú	entre Bocas y Petrolea	8.64261	-72.7384	?	9.2	15.4	19.8	86	58.1
98	ICN	15348	T. episcopus	cana	2	M	Colombia	Norte de Santander	Tibú	entre Bocas y Petrolea	8.64261	-72.7384	?	9.6	16.5	18.8	90	57.5
99	ICN	15349	T. episcopus	cana	2	M	Colombia	Norte de Santander	Tibú	entre Bocas y Petrolea	8.64261	-72.7384	?	8.5	16.3	19.3	86.6	58.2
100	ICN	15350	T. episcopus	cana	2	M	Colombia	Norte de Santander	Tibú	entre Bocas y Petrolea	8.64261	-72.7384	?	9.2	17.1	18	90.8	60.5
101	ICN	15351	T. episcopus	cana	2	F	Colombia	Norte de Santander	Tibú	entre Bocas y Petrolea	8.64261	-72.7384	?	9.4	15.3	19.3	86	56.6
102	ICN	15352	T. episcopus	cana	2	M	Colombia	Norte de Santander	Ctatumbo	Rio de Oro	8.28333	-73.3833	?	8.5	15.6	18.7	86	58.7
103	ICN	15353	T. episcopus	cana	2	F	Colombia	Norte de Santander	Ctatumbo	Rio de Oro	8.28333	-73.3833	?	8.6	16.2	18.1	81.4	55.1
104	ICN	15354	T. episcopus	cana	2	F	Colombia	Norte de Santander	Ctatumbo	Rio de Oro	8.28333	-73.3833	?	8.5	14.2	19.4	81.8	53.1
105	ICN	15355	T. episcopus	cana	2	M	Colombia	Norte de Santander	Catatumbo	Rio de Oro	8.28333	-73.3833	?	9.4	15.4	19.6	86.4	55.4
106	ICN	15769	T. episcopus	cana	2	M	Colombia	Cundinamarca	La Vega	Escuela de San Juan	5.0016	-74.3406	?	9.5	16.6	18.3	92.4	64.3
107	ICN	15770	T. episcopus	cana	2	M	Colombia	Cundinamarca	La Vega	Vda.La Cabaña	5.0016	-74.3406	?	8.9	16	18.5	91.4	63.3
108	ICN	16181	T. episcopus	cana	2	M	Colombia	Cundinamarca	La Vega	Vda. El Roble	5.0016	-74.3406	?	8.4	15.9	17.9	90.3	61.7
109	ICN	16182	T. episcopus	cana	2	F	Colombia	Cundinamarca	La Vega	Vda. El Roble	5.0016	-74.3406	?	9	15	17	85.8	57.7
110	ICN	16184	T. episcopus	cana	2	M	Colombia	Cundinamarca	La Vega	Escuela de San Juan	5.0016	-74.3406	?	9.1	16.3	17.8	89.4	64.3
111	ICN	16185	T. episcopus	cana	2	F	Colombia	Cundinamarca	La Vega	Vda. El Roble	5.0016	-74.3406	?	9.3	16	17.3	90.2	59.7
112	ICN	16186	T. episcopus	cana	2	M	Colombia	Cundinamarca	La Vega	Escuela de San Juan	5.0016	-74.3406	?	8.2	15.8	16.8	92.2	65.2
113	ICN	16636	T. episcopus	cana	2	F	Colombia	Cundinamarca	La Vega	Laguna el Tabacal	5.00556	-74.3396	?	8.6	16.7	18.5	90.2	63.5
114	ICN	16637	T. episcopus	cana	2	M	Colombia	Cundinamarca	La Vega	Laguna el Tabacal	5.00556	-74.3396	?	9.4	16.7	18.2	91	?
115	ICN	16638	T. episcopus	cana	2	F	Colombia	Cundinamarca	La Vega	Laguna el Tabacal	5.00556	-74.3396	?	8.3	15.2	16.8	84.7	60
116	ICN	16639	T. episcopus	cana	2	F	Colombia	Cundinamarca	La Vega	?	5.0016	-74.3406	?	9.1	15.7	19.1	86.8	61.2
117	ICN	18029	T. episcopus	cana	2	F	Colombia	Santander	San Gil	?	6.55489	-73.1347	?	8.6	15.6	17.5	86.4	59.1
118	ICN	18834	T. episcopus	cana	2	M	Colombia	Cundinamarca	Tena	Laguna de Pedropalo	4.67762	-74.3927	?	8.1	15	17.8	87.9	60
119	ICN	18835	T. episcopus	cana	2	F	Colombia	Cundinamarca	Tena	Laguna de Pedropalo	4.67762	-74.3927	?	8.5	15	19.6	84	59.7
120	ICN	18836	T. episcopus	cana	2	M	Colombia	Cundinamarca	Tena	Laguna de Pedropalo	4.67762	-74.3927	?	8.4	15.1	18.3	89.4	61
121	ICN	19279	T. episcopus	cana	2	M	Colombia	Cundinamarca	Apulo	Rio Calandaima	4.52139	-74.5926	?	8.5	15	18.1	90.4	63.5
122	ICN	19280	T. episcopus	cana	2	M	Colombia	Cundinamarca	Apulo	Rio Calandaima	4.52139	-74.5926	?	8.8	16.6	19.1	?	61.7
123	ICN	19281	T. episcopus	cana	2	M	Colombia	Cundinamarca	Apulo	Rio Calandaima	4.52139	-74.5926	?	8.9	15.6	18	88.9	60.3
124	ICN	19282	T. episcopus	cana	2	M	Colombia	Cundinamarca	Apulo	Rio Calandaima	4.52139	-74.5926	?	9.9	17.8	19.8	85.2	62.9
125	ICN	19285	T. episcopus	cana	2	F	Colombia	Cundinamarca	Apulo	Rio Calandaima	4.52139	-74.5926	?	9.2	15.5	18.9	85	60.3
126	ICN	19287	T. episcopus	cana	2	F	Colombia	Cundinamarca	Apulo	Rio Calandaima	4.52139	-74.5926	?	9.7	15.7	17.8	85.1	57.9
127	ICN	19288	T. episcopus	cana	2	F	Colombia	Cundinamarca	Apulo	Rio Calandaima	4.52139	-74.5926	?	9.2	16.4	17.2	82.3	55.4
128	ICN	19379	T. episcopus	cana	2	F	Colombia	Huila	Neiva	?	2.92774	-75.2719	?	9.1	15.8	20	87.3	59.5
129	ICN	19380	T. episcopus	cana	2	M	Colombia	Huila	Neiva	?	2.92774	-75.2719	?	9.3	15.8	19.4	93.8	66.1
130	ICN	19381	T. episcopus	cana	2	M	Colombia	Huila	Neiva	?	2.92774	-75.2719	?	9.1	15.5	19.5	92.2	63.2
131	ICN	19383	T. episcopus	cana	2	M	Colombia	Huila	Neiva	?	2.92774	-75.2719	?	9.5	17.1	20.5	89.8	64.3
132	ICN	19384	T. episcopus	cana	2	F	Colombia	Huila	Neiva	?	2.92774	-75.2719	?	8.7	16	19	89.1	61.2
133	ICN	19467	T. episcopus	cana	2	M	Colombia	Cundinamarca	El Peñon	?	5.24822	-74.2907	?	8.9	15	18.2	90.4	64
134	ICN	19468	T. episcopus	cana	2	F	Colombia	Cundinamarca	El Peñon	?	5.24822	-74.2907	?	8.8	15.4	17.9	87	59.7
135	ICN	19926	T. episcopus	cana	2	F	Colombia	Santander	Simacota	Vda. San Pascual	6.40735	-73.3541	?	8.9	15.7	17.5	86.7	58
136	ICN	19927	T. episcopus	cana	2	M	Colombia	Santander	Simacota	Vda. San Pascual	6.40735	-73.3541	?	8.8	16.8	19.5	89.8	62.8
137	ICN	19945	T. episcopus	cana	2	M	Colombia	Huila	Neiva	?	2.92774	-75.2719	?	9.4	16.5	19.5	91.3	64
138	ICN	19946	T. episcopus	cana	2	M	Colombia	Huila	Neiva	?	2.92774	-75.2719	?	8.8	15.7	19.9	87.6	60.9
139	ICN	20248	T. episcopus	cana	2	F	Colombia	Cundinamarca	El Peñon	Vereda El Paraiso	5.235	-74.2681	?	9.3	15.7	19.2	86.7	57.9
140	ICN	20249	T. episcopus	cana	2	F	Colombia	Cundinamarca	El Peñon	Vereda El Paraiso	5.235	-74.2681	?	9.8	17.3	17.7	87.2	58.6
141	ICN	20288	T. episcopus	cana	2	F	Colombia	Santander	Simacota	Vda. San Pascual	6.40735	-73.3541	?	8.9	15.9	19	85.5	62.2
142	ICN	20289	T. episcopus	cana	2	M	Colombia	Santander	Simacota	Vda. San Pascual	6.40735	-73.3541	?	8.6	15.8	15.9	88.2	61.6
143	ICN	20290	T. episcopus	cana	2	F	Colombia	Santander	Simacota	Vda. San Pascual	6.40735	-73.3541	?	8.3	14.4	16.9	85.1	61.5
144	ICN	20392	T. episcopus	cana	2	M	Colombia	Cundinamarca	Tena	Laguna de Pedropalo	4.67762	-74.3927	?	8.4	15.4	18.7	90.8	62.4
145	ICN	20432	T. episcopus	cana	2	F	Colombia	Cundinamarca	Santandercito	?	4.59364	-74.3434	?	9.5	15.8	18.8	88.4	59.6
146	ICN	20433	T. episcopus	cana	2	M	Colombia	Cundinamarca	Santandercito	?	4.59364	-74.3434	?	8.8	16.3	17.7	93	64.2
147	ICN	20863	T. episcopus	cana	2	F	Colombia	Cundinamarca	Santandercito	?	4.59364	-74.3434	?	9.4	14.9	19.5	85.3	61
148	ICN	21298	T. episcopus	cana	2	M	Colombia	Cesar	San Andrés	Rio Cachira	7.84181	-73.6667	?	8.7	15.3	18.8	83.2	57.1
149	ICN	21299	T. episcopus	cana	2	M	Colombia	Cesar	Ciénagade Pita	?	7.91576	-73.6663	?	8.9	15.6	18.7	84.5	55.6
150	ICN	21480	T. episcopus	cana	2	F	Colombia	Cundinamarca	Fusagasuga	?	4.34037	-74.3597	?	8.8	16.5	18.8	90.2	65.2
151	ICN	21553	T. episcopus	cana	2	F	Colombia	Santander	Bucaramanga	?	7.10584	-73.1202	?	8.8	15.1	18.1	85.6	59.5
152	ICN	21837	T. episcopus	cana	2	M	Colombia	Boyacá	Puerto Boyacá	?	5.97724	-74.5934	?	8.5	15.5	19.2	89.3	63.3
153	ICN	21838	T. episcopus	cana	2	F	Colombia	Boyacá	Puerto Boyacá	?	5.97724	-74.5934	?	10	16.8	18.9	86.5	58.4
154	ICN	21882	T. episcopus	cana	2	F	Colombia	Cundinamarca	Puerto Salgar	Hda. Viscaya	5.46571	-74.6501	?	9.2	16.4	16.9	85.2	61.9
155	ICN	21894	T. episcopus	cana	2	F	Colombia	Cundinamarca	La Aguadita	?	4.71762	-74.0813	?	9.8	15.8	18	88.3	?
156	ICN	22009	T. episcopus	cana	2	M	Colombia	Boyacá	Togüí	?	5.93637	-73.5135	?	8.3	16.2	17.5	90.2	64.1
157	ICN	22507	T. episcopus	cana	2	M	Colombia	Santander	Simacota	Vda. San Pascual	6.40735	-73.3541	?	9	16.3	18.4	89	60.5
158	ICN	23051	T. episcopus	cana	2	M	Colombia	Boyacá	San Mateo	Vda. Monte Redondo	6.40219	-72.5556	31	9	16.2	19.6	87.1	60.2
159	ICN	24168	T. episcopus	cana	2	F	Colombia	Magdalena	Santa Marta	La Tigrera	11.1664	-74.1502	?	9.2	16.1	17.5	85.5	59.6
160	ICN	24419	T. episcopus	cana	2	F	Colombia	Santander	San Gil	?	6.55489	-73.1347	?	9.2	15.8	18.5	86.9	60.1
161	ICN	24420	T. episcopus	cana	2	F	Colombia	Santander	San Gil	?	6.55489	-73.1347	?	8.5	15	18.9	87	60.7
162	ICN	24421	T. episcopus	cana	2	F	Colombia	Santander	San Gil	?	6.55489	-73.1347	?	8.4	14.5	18.9	84.7	57
163	ICN	24422	T. episcopus	cana	2	M	Colombia	Santander	San Gil	?	6.55489	-73.1347	?	9.7	15.6	17.3	90.6	60.7
164	ICN	24876	T. episcopus	cana	2	F	Colombia	Boyacá	Tagüí	?	5.93663	-73.5129	?	8.2	15.3	18.9	87.1	57.7
165	ICN	24877	T. episcopus	cana	2	M	Colombia	Boyacá	Tugüí	?	5.93722	-73.513	?	8.6	15	18.7	92.9	63.6
166	ICN	24966	T. episcopus	cana	2	F	Colombia	Tolima	Icononzo	Quebrada de las Lajas	4.1758	-74.532	?	9.4	17	18.7	89.9	60.8
167	ICN	24967	T. episcopus	cana	2	?	Colombia	Tolima	Icononzo	Quebrada de las Lajas	4.1758	-74.532	?	9	16.1	18.5	86.9	60.8
168	ICN	25438	T. episcopus	cana	2	F	Colombia	Santander	Charalá	Cañaverales (Virolín)	6.0877	-73.2106	?	8.5	15.3	18.9	88	56.7
169	ICN	26325	T. episcopus	cana	2	M	Colombia	Valle del Cauca	Dagua	Corregimiento El Naranjo	3.65789	-76.693	?	8.3	15.5	18.1	83.8	57.7
170	ICN	26340	T. episcopus	cana	2	M	Colombia	Valle del Cauca	Dagua	Corregimiento El Naranjo	3.65789	-76.693	?	9.8	17.3	18.6	88.6	58
171	ICN	26361	T. episcopus	cana	2	M	Colombia	Valle del Cauca	Dagua	Corregimiento El Naranjo	3.65789	-76.693	?	9	16.1	18.7	85	59.2
172	ICN	26362	T. episcopus	cana	2	M	Colombia	Valle del Cauca	Dagua	Corregimiento El Naranjo	3.65789	-76.693	?	8.7	15	18.3	84.9	57.2
173	ICN	26363	T. episcopus	cana	2	F	Colombia	Valle del Cauca	Dagua	Corregimiento El Naranjo	3.65789	-76.693	?	8.3	14.9	19	81.3	55.9
174	ICN	26364	T. episcopus	cana	2	M	Colombia	Valle del Cauca	Dagua	Corregimiento El Naranjo	3.65789	-76.693	?	8.4	15.1	19.2	84.8	59.3
175	ICN	26369	T. episcopus	cana	2	F	Colombia	Valle del Cauca	Dagua	Corregimiento El Naranjo	3.65789	-76.693	?	9.2	16.4	19.1	84.1	58
176	ICN	26640	T. episcopus	cana	2	F	Colombia	Sucre	Archipiélago San Bernardo	Isla Múcura	9.78196	-75.8729	?	8	15.2	17.5	86	58.5
177	ICN	26933	T. episcopus	cana	2	M	Colombia	Sucre	Archipiélago San Bernardo	Isla Tintipan	9.79389	-75.8437	?	9.5	15	18	86.3	59.7
178	ICN	26934	T. episcopus	cana	2	M	Colombia	Sucre	Archipiélago San Bernardo	Isla Tintipan	9.79389	-75.8437	?	9.1	17	18.2	85.3	61.6
179	ICN	26938	T. episcopus	cana	2	F	Colombia	Sucre	Archipiélago San Bernardo	Isla Tintipan	9.79389	-75.8437	?	9.2	16.6	18.1	84.4	55.7
180	ICN	26954	T. episcopus	cana	2	M	Colombia	Sucre	Archipiélago San Bernardo	Isla Tintipan	9.79389	-75.8437	?	9.6	16.4	18.7	92.6	60
181	ICN	26958	T. episcopus	cana	2	M	Colombia	Sucre	Archipiélago San Bernardo	Isla Tintipan	9.79389	-75.8437	?	8.2	14.8	17.9	87.4	56.3
182	ICN	26966	T. episcopus	cana	2	F	Colombia	Sucre	Archipiélago San Bernardo	Isla Tintipan	9.79389	-75.8437	?	9.3	16.7	18	82.3	56.1
183	ICN	26984	T. episcopus	cana	2	F	Colombia	Sucre	Archipiélago San Bernardo	Isla Tintipan	9.79389	-75.8437	?	8.6	15.3	18.3	87.4	58.7
184	ICN	27043	T. episcopus	cana	2	M	Colombia	Tolima	Ambalema	?	4.78247	-74.7666	?	9	15.8	19	86.6	54.6
185	ICN	27113	T. episcopus	cana	2	F	Colombia	Santander	Lebrija	Rio Lebrija	7.11216	-73.2161	?	8.6	15.9	18.4	81.4	53.9
186	ICN	27409	T. episcopus	cana	2	M	Colombia	Bolivar	Simití	?	7.95523	-73.9446	?	9.2	16.3	19.5	?	57
187	ICN	27573	T. episcopus	cana	2	M	Colombia	Cundinamarca	Anolaima	Vda. Calandaima	4.76234	-74.4635	?	9	17	18.3	88.6	63.9
188	ICN	27784	T. episcopus	cana	2	M	Colombia	Santander	Charalá	Cañaverales (Virolín)	6.0877	-73.2106	?	8.2	14.9	17.7	90	61.7
189	ICN	28444	T. episcopus	cana	2	F	Colombia	Valle del cauca	Restrepo-Riobravo	Embalse río Calima	3.848	-76.5584	31	9	16.1	17.7	83.3	59.3
190	ICN	28445	T. episcopus	cana	2	M	Colombia	Valle del cauca	Restrepo-Riobravo	Embalse río Calima	3.848	-76.5584	31	8.9	15.7	18	89.5	62.9
191	ICN	28483	T. episcopus	cana	2	F	Colombia	Valle del cauca	Restrepo-Riobravo	Embalse río Calima	3.848	-76.5584	37.5	9.8	17	19.3	88.5	60.4
192	ICN	28623	T. episcopus	cana	2	?	Colombia	Tolima	Mariquita	Vda. San Ándres	5.19893	-74.8947	?	9.4	15	18.8	90.8	60.3
193	ICN	29002	T. episcopus	cana	2	M	Colombia	Cundinamarca	La Vega	Vda. El Roble	5.0016	-74.3406	?	8.6	15	18.3	88	58.4
194	ICN	29234	T. episcopus	cana	2	F	Colombia	Cundinamarca	El Peñon	?	5.24822	-74.2907	?	8.6	15.8	17.8	87.3	57.8
195	ICN	29657	T. episcopus	cana	2	M	Colombia	El Tambo	Munchique	?	2.77373	-76.7565	?	9	16	18.8	89.7	62.2
196	ICN	30138	T. episcopus	cana	2	M	Colombia	Antioquia	Cocorná	?	6.05787	-75.1856	32.5	8.5	15.1	18.4	90.9	60.9
197	ICN	30144	T. episcopus	cana	2	M	Colombia	Antioquia	Cocorná	?	6.05787	-75.1856	32.5	8.5	12.7	18.6	86.9	61
198	ICN	30145	T. episcopus	cana	2	F	Colombia	Antioquia	Corconá	Vereda La Veta	6.05727	-75.1856	29.5	8.7	13.5	17.2	80.7	57.2
199	ICN	30685	T. episcopus	cana	2	M	Colombia	Chocó	Rio Sucio	?	7.43802	-77.1033	34	8.8	14.6	21.9	90	57.4
200	ICN	31109	T. episcopus	cana	2	F	Colombia	Risaralda	Pueblo Rico	?	5.22219	-76.0303	28	8.5	15.9	16	88.6	63.7
201	ICN	31510	T. episcopus	cana	2	M	Colombia	Córdoba	Tierralta	Caserío Frasquillo	7.96011	-76.2485	27.8	8.8	15.7	18.3	85.2	60.5
202	ICN	31537	T. episcopus	cana	2	F	Colombia	Córdoba	Tierralta. Vereda Chibogado	?	7.91506	-76.264	28.3	9.4	17	19.5	87	59.9
203	ICN	31819	T. episcopus	cana	2	M	Colombia	Cundinamarca	Silvania	Vda. San José	4.36777	-74.4472	26	9.4	16.1	19.3	91.6	63.6
204	ICN	35133	T. episcopus	cana	2	F	Colombia	Sucre	San Marcos	Vda. La Florida	8.59952	-75.1501	31	9.4	15.3	18.7	83.1	59.8
205	ICN	36325	T. episcopus	cana	2	M	Colombia	Santander	Bucaramanga	?	7.10584	-73.1202	32	8.2	14.9	18.7	86.2	58.1
206	ICN	37688	T. episcopus	cana	2	F	Colombia	Norte de Santander	San Cayetano	Ayacucho	7.79995	-72.5833	?	9	15.9	20.2	88.4	61.6
207	ICN	38861	T. episcopus	cana	2	F	Colombia	Arauca	Arauquita	Vda. Salto de Lipa	7.03074	-71.4235	34	9.3	16.6	20.3	86.3	57.5
208	ICN	39439	T. episcopus	cana	2	F	Colombia	Bolivar	Turbaco	Urbanización el Zapote	10.3475	-75.4411	32	8.7	16.7	18.3	82.5	59.4
209	ICN	2326	T. episcopus	coelestis	5	F	Colombia	Caquetá	Tres esquinas	Rio Orteguaza	0.744868	-75.2341	?	9.6	16.9	18	84	58.4
210	ICN	2327	T. episcopus	coelestis	5	M	Colombia	Caquetá	Tres esquinas	Rio Orteguaza	0.744868	-75.2341	?	9	15.4	18.8	93.4	67.2
211	ICN	2328	T. episcopus	coelestis	5	F	Colombia	Caquetá	Tres esquinas	Rio Orteguaza	0.744868	-75.2341	?	9.4	16.4	?	87.3	60.3
212	ICN	2329	T. episcopus	coelestis	5	M	Colombia	Caquetá	Tres esquinas	Rio Orteguaza	0.744868	-75.2341	?	9	15.9	19	89.3	61.1
213	ICN	14796	T. episcopus	coelestis	5	F	Colombia	Putumayo	Puerto asis	?	0.504929	-76.5002	?	8.8	14.4	19.2	88.9	61.2
214	ICN	14801	T. episcopus	coelestis	5	M	Colombia	Putumayo	Puerto asis	?	0.504929	-76.5002	?	8.9	14.5	17.4	90.4	63.5
215	ICN	15483	T. episcopus	coelestis	5	M	Colombia	Amazonas	Leticia	?	-4.21185	-69.9395	?	8.2	14.2	16.9	90.3	61.8
216	ICN	22866	T. episcopus	coelestis	5	F	Colombia	Amazonas	Leticia	?	-4.21185	-69.9395	?	8.8	15.3	17.7	82.7	57.3
217	ICN	22867	T. episcopus	coelestis	5	F	Colombia	Amazonas	Leticia	?	-4.21185	-69.9395	?	8.5	15.4	18.4	90.5	59.9
218	ICN	22869	T. episcopus	coelestis	5	M	Colombia	Amazonas	Leticia	?	-4.21185	-69.9395	?	8.9	15.5	17	89.2	62.5
219	ICN	22870	T. episcopus	coelestis	5	M	Colombia	Amazonas	Puerto Nariño	?	-3.78103	-70.3642	?	8.6	15.5	18.5	89.5	61.4
220	ICN	22871	T. episcopus	coelestis	5	M	Colombia	Amazonas	Puerto Nariño	?	-3.78103	-70.3642	?	9.6	15.8	17.7	92	63.2
221	ICN	24756	T. episcopus	coelestis	5	M	Colombia	Amazonas	Rio Caquetá	Araracuara	-0.636401	-72.249	?	9.3	15.9	17.2	89	63.3
222	ICN	31393	T. episcopus	coelestis	5	?	Colombia	Caquetá	Montañita	Escuela Palma Azul	1.4799	-75.4359	?	9.2	16	18.5	88.9	63.2
223	ICN	31394	T. episcopus	coelestis	5	M	Colombia	Caquetá	Montañita	Escuela Palma Azul	1.4799	-75.4359	?	8.9	15.8	17.5	89.4	64.1
224	ICN	32054	T. episcopus	coelestis	5	F	Colombia	Amazonas	Leticia	?	-4.21185	-69.9395	25	9.1	16.8	18.8	86.9	62.2
225	ICN	32060	T. episcopus	coelestis	5	F	Colombia	Amazonas	La Pedrera	Comunidad Indigena Kamaritagua	-1.33443	-69.5834	30	8.9	15.8	18.3	87.7	62.4
226	ICN	32172	T. episcopus	coelestis	5	M	Colombia	Putumayo	PNN La Paya	?	0.361354	-75.6359	28	9	16.2	18.5	89.9	63.3
227	ICN	32766	T. episcopus	coelestis	5	M	Colombia	Amazonas	Leticia	Universidad Nacional	-4.19364	-69.9407	34.5	9.8	16.5	16.7	85.4	59
228	ICN	32767	T. episcopus	coelestis	5	F	Colombia	Amazonas	Leticia	Universidad Nacional	-4.19364	-69.9407	27.5	8.7	15.5	18.1	83.3	59
229	ICN	32768	T. episcopus	coelestis	5	F	Colombia	Amazonas	Leticia	Universidad Nacional	-4.19364	-69.9407	35.5	9	16.4	17.5	87.5	64.1
230	ICN	34209	T. episcopus	coelestis	5	F	Colombia	Amazonas	Leticia	Universidad Nacional	-4.19364	-69.9407	30.5	9.5	16.2	18.3	85.3	60.5
231	ICN	39247	T. episcopus	coelestis	5	M	Colombia	Putumayo	Leguízamo	Via aeropuerto	-0.18347	-74.7777	33.8	9.4	16.2	18.2	90.4	65
232	ICN	39274	T. episcopus	coelestis	5	F	Colombia	Putumayo	Leguizamo	Vda. El Triunfo	-0.109305	-74.8088	35	9.7	16.6	19.2	?	69
233	ICN	136220	T. episcopus	coelestis	5	F	Colombia	Caquetá	Tres esquinas	Rio Orteguaza	0.744868	-75.2341	?	9.5	17.3	19.2	86.9	59.9
234	ICN	2320	T. episcopus	leucoptera	6	M	Colombia	Meta	Villavicencio	Instituto Roberto Franco	4.15146	-73.6382	?	8.8	16.9	19.5	91	63
235	ICN	2321	T. episcopus	leucoptera	6	M	Colombia	Cundianamarca	Choachi	?	4.52866	-73.923	?	9.3	16.4	17.7	93.1	61.4
236	ICN	2322	T. episcopus	leucoptera	6	M	Colombia	Meta	Villavicencio	Instituto Roberto Franco	4.15146	-73.6382	?	10	17.2	20	94.8	66.7
237	ICN	2370	T. episcopus	leucoptera	6	F	Colombia	Boyacá	Miraflores	?	5.19639	-73.1431	?	9.9	17.8	18.6	93.1	63.4
238	ICN	6229	T. episcopus	leucoptera	6	M	Colombia	Meta	Puerto Lopez	Rio Meta	4.23499	-72.6567	?	8.5	16	17.6	93.5	64
239	ICN	6294	T. episcopus	leucoptera	6	F	Colombia	Boyacá	Miraflores	?	5.19639	-73.1431	?	9.9	16.8	20.1	93.3	67.8
240	ICN	6299	T. episcopus	leucoptera	6	M	Colombia	Boyacá	Miraflores	?	5.19639	-73.1431	?	9	15.8	19.9	92.9	64.6
241	ICN	8651	T. episcopus	leucoptera	6	M	Colombia	Cundinamarca	Ubaque	?	4.48284	-73.9347	?	8.8	15.3	19	90.6	62.3
242	ICN	8652	T. episcopus	leucoptera	6	M	Colombia	Cundinamarca	Ubaque	?	4.48284	-73.9347	?	8.3	15.2	19.9	94	65.6
243	ICN	12955	T. episcopus	leucoptera	6	F	Colombia	Meta	Villavicencio	?	4.15146	-73.6382	?	9.8	15.1	19.8	91.6	61.3
244	ICN	12956	T. episcopus	leucoptera	6	M	Colombia	Meta	Villavicencio	Instituto Roberto Franco	4.15146	-73.6382	?	8.8	15.5	18.6	97.3	62
245	ICN	13730	T. episcopus	leucoptera	6	F	Colombia	Meta	Sabanas de san Juan	?	3.3798	-73.907	?	9.4	16.2	20.2	86.7	61.3
246	ICN	13824	T. episcopus	leucoptera	6	F	Colombia	Boyacá	Paez	Vereda El Tunjo	5.10002	-73.0521	?	10.1	16.6	19.6	93.4	63.9
247	ICN	13826	T. episcopus	leucoptera	6	M	Colombia	Meta	Villavicencio	Instituto Roberto Franco	4.15146	-73.6382	?	8.9	15	18.6	92	64.9
248	ICN	13827	T. episcopus	leucoptera	6	M	Colombia	Meta	Villavicencio	Laguna de Tanané	4.15146	-73.6382	?	9.5	15.4	20	?	59.4
249	ICN	15046	T. episcopus	leucoptera	6	M	Colombia	Boyacá	Miraflores	?	5.19591	-73.1432	?	9.9	15.7	19.7	98.5	72.9
250	ICN	15048	T. episcopus	leucoptera	6	M	Colombia	Boyacá	Miraflores	?	5.19591	-73.1432	?	9.4	15.2	18.8	96.5	65
251	ICN	15049	T. episcopus	leucoptera	6	M	Colombia	Boyacá	Miraflores	?	5.19639	-73.1431	?	9.2	14.5	19.2	92.5	63.3
252	ICN	16834	T. episcopus	leucoptera	6	F	Colombia	Cundinamarca	Caqueza	?	4.40564	-73.9467	?	8.4	15.4	18.1	89.4	64.6
253	ICN	16929	T. episcopus	leucoptera	6	F	Colombia	Cundinamarca	Une	?	4.40259	-74.0254	?	9.1	16	19	95.3	61
254	ICN	16930	T. episcopus	leucoptera	6	M	Colombia	Cundinamarca	Une	Quimacita	4.40259	-74.0254	?	9.8	16.8	18.5	97.6	70.5
255	ICN	17165	T. episcopus	leucoptera	6	F	Colombia	Cundinamarca	Une	?	4.40259	-74.0254	?	8.9	16.2	18.7	93.5	64.1
256	ICN	17166	T. episcopus	leucoptera	6	M	Colombia	Cundinamarca	Une	Quimacita	4.40259	-74.0254	?	8.6	14.2	19.4	93.8	64.3
257	ICN	18909	T. episcopus	leucoptera	6	F	Colombia	Meta	Guamal	?	3.88048	-73.7699	?	10.1	17.2	20.3	89.7	57.5
258	ICN	19556	T. episcopus	leucoptera	6	F	Colombia	Meta	Guamal	?	3.88048	-73.7699	?	9	16.9	20.2	88.7	58.1
259	ICN	19557	T. episcopus	leucoptera	6	M	Colombia	Meta	Guamal	?	3.88048	-73.7699	?	8.8	15.8	18.6	92.2	66.5
260	ICN	19775	T. episcopus	leucoptera	6	M	Colombia	Meta	Guamal	?	3.88048	-73.7699	?	8.9	15.9	19.1	92.5	65.2
261	ICN	20128	T. episcopus	leucoptera	6	M	Colombia	Meta	Guamal	?	3.88048	-73.7699	?	8.9	16.7	20.6	90.5	62
262	ICN	20655	T. episcopus	leucoptera	6	M	Colombia	Cundinamarca	Quetame	Monteredondo	4.32998	-73.8632	?	9.1	15.9	18.4	93.2	65.5
263	ICN	20656	T. episcopus	leucoptera	6	F	Colombia	Cundinamarca	Quetame	Monteredondo	4.32998	-73.8632	?	8.9	16.2	20	85.6	60.7
264	ICN	20657	T. episcopus	leucoptera	6	M	Colombia	Cundinamarca	Quetame	Monteredondo	4.32998	-73.8632	?	9.3	16	19.3	97.3	64.5
265	ICN	20658	T. episcopus	leucoptera	6	F	Colombia	Cundinamarca	Quetame	Monteredondo	4.32998	-73.8632	?	9	16.3	20.2	93.1	64.4
266	ICN	20659	T. episcopus	leucoptera	6	F	Colombia	Cundinamarca	Quetame	Monteredondo	4.32998	-73.8632	?	8.2	15.3	20.7	90.4	60.7
267	ICN	21775	T. episcopus	leucoptera	6	F	Colombia	Boyacá	Miraflores	?	5.19639	-73.1431	?	9.3	16.3	19.8	92.7	63.5
268	ICN	21776	T. episcopus	leucoptera	6	M	Colombia	Boyacá	Miraflores	?	5.19639	-73.1431	?	8.9	15.3	18.2	92.9	64.5
269	ICN	21777	T. episcopus	leucoptera	6	F	Colombia	Boyacá	Miraflores	?	5.19639	-73.1431	?	8.6	15.8	19.2	90.2	62.4
270	ICN	21778	T. episcopus	leucoptera	6	M	Colombia	Boyacá	Miraflores	?	5.19639	-73.1431	?	9.1	15.9	18.1	89.9	62.2
271	ICN	21779	T. episcopus	leucoptera	6	M	Colombia	Boyacá	Miraflores	?	5.19639	-73.1431	?	9.6	15.3	17.5	95	65.9
272	ICN	21780	T. episcopus	leucoptera	6	F	Colombia	Boyacá	Miraflores	?	5.19639	-73.1431	?	8.9	16	19.5	91.1	60.3
273	ICN	21781	T. episcopus	leucoptera	6	F	Colombia	Boyacá	Miraflores	?	5.19639	-73.1431	?	9.7	17.8	19	88.6	62.7
274	ICN	22317	T. episcopus	leucoptera	6	M	Colombia	Cundianamarca	Choachi	?	4.52866	-73.923	?	9.5	15.8	18.5	94.6	66.8
275	ICN	22318	T. episcopus	leucoptera	6	F	Colombia	Cundianamarca	Choachí	?	4.52866	-73.923	?	9	16.3	17.4	93.1	65.7
276	ICN	22319	T. episcopus	leucoptera	6	M	Colombia	Cundianamarca	Choachi	?	4.52866	-73.923	?	9.8	17.3	19.4	92.1	?
277	ICN	22320	T. episcopus	leucoptera	6	M	Colombia	Cundianamarca	Choachi	?	4.52866	-73.923	?	9.7	17.6	19.7	95	66.4
278	ICN	22321	T. episcopus	leucoptera	6	M	Colombia	Cundianamarca	Choachi	?	4.52866	-73.923	?	9.1	16	18.5	90.1	65
279	ICN	22322	T. episcopus	leucoptera	6	F	Colombia	Cundianamarca	Choachi	?	4.52866	-73.923	?	9.9	18.8	19.1	89.7	61.4
280	ICN	22323	T. episcopus	leucoptera	6	M	Colombia	Cundianamarca	Choachi	?	4.52866	-73.923	?	?	?	18.3	93	61.3
281	ICN	22324	T. episcopus	leucoptera	6	F	Colombia	Cundianamarca	Choachi	?	4.52866	-73.923	?	9.5	15.6	19.2	90	59.4
282	ICN	22325	T. episcopus	leucoptera	6	M	Colombia	Cundianamarca	Choachi	?	4.52866	-73.923	?	9	16.5	17.9	90.1	63.5
283	ICN	25228	T. episcopus	leucoptera	6	M	Colombia	Boyacá	Pajarito	La Rocha y las Jotas.	5.29319	-72.7028	?	8.3	16.2	18.8	92.2	62.7
284	ICN	25229	T. episcopus	leucoptera	6	F	Colombia	Boyacá	Pajarito	Quebrada La Rocha y las Jotas.	5.29319	-72.7028	?	8.3	14.4	18.5	93.9	62.3
285	ICN	25230	T. episcopus	leucoptera	6	M	Colombia	Boyacá	Pajarito	La Rocha y las Jotas.	5.29319	-72.7028	?	8.8	15.6	17.9	95.9	64.4
286	ICN	27525	T. episcopus	leucoptera	6	F	Colombia	Meta	Fuente de Oro	?	3.4625	-73.62	?	8.6	15.7	18.5	94.6	60.7
287	ICN	28114	T. episcopus	leucoptera	6	M	Colombia	Meta	Villavicencio	Apiay	4.08468	-73.5664	25	8.8	15.8	18.2	95.8	65.8
288	ICN	28115	T. episcopus	leucoptera	6	M	Colombia	Meta	Villavicencio	Apiay	4.08468	-73.5664	20	?	?	20.5	93	64.3
289	ICN	28502	T. episcopus	leucoptera	6	?	Colombia	Puerto Lopez	Vereda Menegua	?	4.0973	-72.814	33	9.1	16.4	19.2	93.5	61
290	ICN	28574	T. episcopus	leucoptera	6	F	Colombia	Puerto Lopez	Vereda Menegua	?	4.0973	-72.814	36	9.1	16.2	19.6	87.9	?
291	ICN	28577	T. episcopus	leucoptera	6	M	Colombia	Puerto Lopez	Vereda Menegua	?	4.0973	-72.814	34	9.3	15	19	93.9	58.3
292	ICN	28578	T. episcopus	leucoptera	6	F	Colombia	Puerto Lopez	Vereda Menegua	?	4.0973	-72.814	38	9.5	16.5	20.1	91.6	62.8
293	ICN	30587	T. episcopus	leucoptera	6	M	Colombia	Meta	Restrepo	Alto Caney	4.26308	-73.5626	?	9.3	16.8	19.5	92.1	63.5
294	ICN	30610	T. episcopus	leucoptera	6	M	Colombia	Meta	Restrepo	?	4.26308	-73.5626	?	9.3	15.7	18.5	91	62.4
295	ICN	30621	T. episcopus	leucoptera	6	F	Colombia	Meta	Restrepo	?	4.26308	-73.5626	?	9.2	15.4	19.3	93.4	67.2
296	ICN	30660	T. episcopus	leucoptera	6	F	Colombia	Meta	Restrepo	Salinas de Upín	4.28254	-73.6005	?	10.2	16.7	19.7	92.5	66.9
297	ICN	30849	T. episcopus	leucoptera	6	M	Colombia	Cundinamarca	Medina	San Francisco de Gazadute	4.54525	-73.2998	32	8.9	15.3	19.7	94.2	63
298	ICN	30858	T. episcopus	leucoptera	6	F	Colombia	Cundinamarca	Medina	San Francisco de Gazadute	4.54525	-73.2998	33	8.9	15.1	20	85.8	60.9
299	ICN	30871	T. episcopus	leucoptera	6	M	Colombia	Cundinamarca	Medina	San Francisco de Gazadute	4.54525	-73.2998	36	8.9	16	19.1	93.1	65.2
300	ICN	32151	T. episcopus	leucoptera	6	M	Colombia	Meta	Restrepo	?	4.26308	-73.5626	32.6	8.5	16.3	20.1	87.5	62.2
301	ICN	33527	T. episcopus	leucoptera	6	M	Colombia	Meta	Villavicencio	?	4.15146	-73.6382	31	10.1	18	19.6	94.8	64.9
302	ICN	33829	T. episcopus	leucoptera	6	M	Colombia	Boyacá	Miraflores	?	4.84346	-73.2492	31	9.8	16.8	18.7	86	64.7
303	ICN	35276	T. episcopus	leucoptera	6	M	Colombia	Meta	Villavicencio	Vereda La llanerita	4.09969	-73.4833	34	9	15.4	18.4	89.6	63.3
304	ICN	36952	T. episcopus	leucoptera	6	M	Colombia	Meta	Puerto Lopez	Pachaquiaro	4.05565	-73.1719	34.6	9	16.1	19.1	90.6	63.7
305	ICN	36957	T. episcopus	leucoptera	6	F	Colombia	Meta	Puerto Lopez	Pachaquiaro	4.05572	-73.1719	35.4	9.3	15.7	19.4	84.7	61.2
306	ICN	38786	T. episcopus	leucoptera	6	M	Colombia	Guaviare	San Jose del Guaviare	Playa Güío	2.57613	-72.7169	33.8	9.4	16.5	18.3	94.9	65
307	ICN	39244	T. episcopus	leucoptera	6	M	Colombia	Meta	Villavicencio	?	4.05725	-73.6073	39	9.6	16.8	20.6	90.6	65.8
308	ICN	4637	T. episcopus	mediana	6	M	Colombia	Vaupés	Mitú	?	1.23462	-70.2446	?	8.8	15.3	17.7	93	62.4
309	ICN	4638	T. episcopus	mediana	6	F	Colombia	Vaupés	Mitú	?	1.23462	-70.2446	?	9	15.2	18.4	89.2	61
310	ICN	6866	T. episcopus	mediana	6	M	Colombia	Vaupés	Mitú	?	1.23462	-70.2446	?	8.3	15.5	16.6	92.3	63.2
311	ICN	6867	T. episcopus	mediana	6	M	Colombia	Vaupés	Mitú	?	1.23462	-70.2446	?	?	?	18.1	92.7	59.4
312	ICN	6868	T. episcopus	mediana	6	F	Colombia	Vaupés	Mitú	?	1.23462	-70.2446	?	8.8	16.3	18.5	88	59.2
313	ICN	6869	T. episcopus	mediana	6	F	Colombia	Vaupés	Villa Fátima	?	0.972819	-69.9495	?	9.2	16.3	19	91.2	60.5
314	ICN	6871	T. episcopus	mediana	6	M	Colombia	Vaupés	Mitú	?	1.23462	-70.2446	?	8.3	15.2	17.9	94	61
315	ICN	6873	T. episcopus	mediana	6	M	Colombia	Vaupés	Mitú	?	1.23462	-70.2446	?	8.8	16	17.5	88	57.3
316	ICN	6874	T. episcopus	mediana	6	F	Colombia	Vaupés	Mitú	?	1.23462	-70.2446	?	8.9	16.6	18	89.5	61.5
317	ICN	6875	T. episcopus	mediana	6	M	Colombia	Vaupés	Mitú	?	1.23462	-70.2446	?	9.5	16.5	18.4	89.9	60.6
318	ICN	18060	T. episcopus	mediana	6	M	Colombia	Guainia	Ubando	Pto. Inirida	3.24855	-68.4263	?	9.3	16.2	17.9	91.1	67
319	ICN	18030	T. episcopus	nesophila	3	M	Colombia	Casanare	Pore	?	5.72656	-71.9939	?	9.2	15.9	19	90.6	63.1
320	ICN	23870	T. episcopus	nesophila	3	M	Colombia	Casanare	Maní	?	4.81489	-72.2807	?	9.3	16.5	20.2	90.5	58.3
321	ICN	24317	T. episcopus	nesophila	3	?	Colombia	Vichada	Cejal	?	4.00734	-68.3294	?	9.9	16.9	19.5	92	63
322	ICN	24423	T. episcopus	nesophila	3	M	Colombia	Casanare	La Salina	Vda. Rodrigoque	6.11711	-72.3664	?	9	15.3	19.5	92.2	65.1
323	ICN	28199	T. episcopus	nesophila	3	M	Colombia	Arauca	Arauca	?	7.08556	-70.7582	?	8.9	14.4	20.2	92	60.7
324	ICN	28220	T. episcopus	nesophila	3	M	Colombia	Arauca	Arauca	?	7.08556	-70.7582	?	9.7	13.5	20.1	90.1	58.7
325	ICN	38060	T. episcopus	nesophila	3	M	Colombia	Casanare	Pore	Curimina	5.54985	-71.85	30	9.2	16.5	19.8	92.6	61.1
326	ICN	38862	T. episcopus	nesophila	3	M	Colombia	Arauca	Arauquita	Vda. Salto de Lipa	7.03074	-71.4235	33	9.1	16.3	19.8	93.5	64.3
327	ICN	38869	T. episcopus	nesophila	3	F	Colombia	Casanare	Paz de Ariporo	Vda Caño Chiquito	5.59429	-71.4126	31	9.8	16.7	19.2	89.3	59.5
328	ICN	38870	T. episcopus	nesophila	3	F	Colombia	Casanare	Paz de Ariporo	Vda Caño Chiquito	5.59429	-71.4126	34	8.9	16	18.4	86.8	57.5
329	ICN	38871	T. episcopus	nesophila	3	M	Colombia	Casanare	Paz de Ariporo	Vda Caño Chiquito	5.59429	-71.4126	30	9.5	17.5	19.9	92.5	63.5
330	ICN	39336	T. episcopus	nesophila	3	F	Colombia	Arauca	Tame	Vda San Joaquín	6.21938	-71.5449	37	9.6	17.2	21	91.4	61.7
331	ICN	39337	T. episcopus	nesophila	3	M	Colombia	Arauca	Tame	Vda San Joaquín	6.21938	-71.5449	39	9.5	17	19.8	89.9	58.7
332	ICN	2307	T. episcopus	quaesita	1	F	Colombia	Cauca	Guapi	?	2.55931	-77.8876	?	?	?	17.7	80.6	?
333	ICN	2308	T. episcopus	quaesita	1	F	Colombia	Cauca	Guapi	?	2.55931	-77.8876	?	8.4	15.6	19.4	83.4	54.1
334	ICN	2310	T. episcopus	quaesita	1	M	Colombia	Cauca	Guapi	?	2.55931	-77.8876	?	8.7	13.8	17.1	80.6	57.2
335	ICN	2311	T. episcopus	quaesita	1	F	Colombia	Cauca	Guapi	?	2.55931	-77.8876	?	9.4	16.2	19.4	83.1	56.3
336	ICN	2314	T. episcopus	quaesita	1	M	Colombia	Cauca	Guapi	?	2.55931	-77.8876	?	8.8	16.5	17.4	82.8	55.2
337	ICN	2315	T. episcopus	quaesita	1	M	Colombia	Cauca	Guapi	?	2.55931	-77.8876	?	?	?	?	84.5	61.3
338	ICN	8511	T. episcopus	quaesita	1	F	Ecuador	Guayas	?	?	-1.9944	-79.9254	?	9.2	16.8	19	85.4	57.4
339	ICN	24333	T. episcopus	quaesita	1	M	Colombia	Cauca	Guapi	Bonanza	2.55275	-77.8643	?	8.6	16.7	17.9	82.9	58.5
340	ICN	39349	T. episcopus	quaesita	1	F	Colombia	Nariño	Tumaco	Fca. Maragricola	1.68333	-78.25	31	9.3	17.2	19	83	59
341	ICN	39350	T. episcopus	quaesita	1	F	Colombia	Nariño	Tumaco	Fca. Maragricola	1.68333	-78.25	33.5	8.8	16	18.4	83.6	57.3
342	ICN	14931	T. sayaca	sayaca	10	M	Brasil	Goiás	Tocantinia	?	-15.827	-49.8362	?	8.5	15.8	18.2	89.8	60.4
343	LSU	31442	T. episcopus	coelestis	5	F	Peru	Loreto	?	Rio Curanja, Balta	-4.2	-74.2	?	9.7	17.4	22.6	91.6	63
344	LSU	62575	T. episcopus	coelestis	5	F	Peru	Huanuco	?	Cordillera azul	-8.6	-76.01	?	9.5	17.4	21.1	88.9	65
345	LSU	62576	T. episcopus	coelestis	5	F	Peru	Huanuco	?	Cordillera azul	-8.6	-76.01	?	10.3	17.9	19.3	?	61.1
346	LSU	62583	T. episcopus	coelestis	5	M	Peru	Loreto	?	Rio Curanja, Balta	-4.2	-74.2	?	9.1	16.6	20.1	89.3	64.1
347	LSU	62584	T. episcopus	coelestis	5	M	Peru	Loreto	?	Rio Curanja, Balta	-4.2	-74.2	?	9.7	16.4	20.3	88.7	61.5
348	LSU	69569	T. episcopus	coelestis	5	M	Peru	Ayacucho	?	Had. Luisiana	-12.65	-73.7333	?	9.8	17.5	20.5	93.2	64.6
349	LSU	72847	T. episcopus	coelestis	5	M	Peru	Huanuco	?	35 NE Tingo Maria	-8.987	-75.9399	35	10	17.4	19.8	92.7	64.6
350	LSU	72848	T. episcopus	coelestis	5	M	Peru	Huanuco	?	35 NE Tingo Maria	-8.987	-75.9399	?	9.7	16.7	19	91.5	64.9
351	LSU	82249	T. episcopus	coelestis	5	M	Peru	Cajamarca	San José de Lourdes	?	-5.0994	-78.8916	32.8	9.9	18.9	19.9	91.9	59.6
352	LSU	67807	T. episcopus	episcopus	6	M	Brasil	Amapá	Rio Marcaná, Cachoeira da Pancada	?	0.9	-52	?	9.9	17.7	20.3	90.4	61.8
353	LSU	52432	T. episcopus	mediana	6	F	Peru	Loreto	?	Rio Curanja, Balta	-4.2	-74.2	42.5	10.2	17.7	21.3	93.8	63.5
354	LSU	133898	T. episcopus	mediana	6	F	Bolivia	Pando	Nicolas Suaresz	eg 12 km by road s cobija	-10.96	-68.04	37.5	10	17.2	20.5	93.8	65
355	LSU	133899	T. episcopus	mediana	6	M	Bolivia	Pando	Nicolas Suaresz	eg 12 km by road s cobija	-10.96	-68.04	35.5	9.7	16.8	19.9	91.1	63.2
356	LSU	133900	T. episcopus	mediana	6	F	Bolivia	Pando	Nicolas Suaresz	eg 12 km by road s cobija	-10.96	-68.04	36.5	10.8	18.3	20.7	89.6	54
357	LSU	86161	T. episcopus	quaesita	1	M	Peru	Piura	ayabaca	Rio Queiroz	-4.7204	-79.8391	38	10.2	17.4	21.1	93.7	68.2
358	MCZ	299656	T. episcopus	caerulea	5	F	Ecuador	Chinchipe	Cumbaratza	?	-3.9937	-78.8651	30.2	8.7	14.6	20.5	91	58.3
359	MCZ	299657	T. episcopus	caerulea	5	M	Ecuador	Chinchipe	Cumbaratza	?	-3.9937	-78.8651	38	9.2	16.9	20.7	94.1	60.5
360	MCZ	8075	T. episcopus	cana	2	M	Panama	Divala	?	?	8.4052	-82.6807	?	8.2	14	18	88.2	57.3
361	MCZ	8076	T. episcopus	cana	2	M	Panama	Divala	?	?	8.4052	-82.6807	?	9.1	15.9	19.5	84.2	54.8
362	MCZ	8077	T. episcopus	cana	2	M	Panama	Divala	?	?	8.4052	-82.6807	?	8.6	15.1	19.6	85.5	59.1
363	MCZ	8078	T. episcopus	cana	2	F	Panama	Divala	?	?	8.4052	-82.6807	?	8.9	16.1	19.4	81.6	58.2
364	MCZ	8079	T. episcopus	cana	2	M	Panama	Divala	?	?	8.4052	-82.6807	?	8	14.3	19.8	86	59.5
365	MCZ	8080	T. episcopus	cana	2	M	Panama	Divala	?	?	8.4052	-82.6807	?	9	16	19.9	84.6	56.8
366	MCZ	8081	T. episcopus	cana	2	F	Panama	Divala	?	?	8.4052	-82.6807	?	8.3	14.4	18.9	85.2	56.8
367	MCZ	8082	T. episcopus	cana	2	F	Panama	Divala	?	?	8.4052	-82.6807	?	8.6	14.7	19.2	84.7	59.8
368	MCZ	8088	T. episcopus	cana	2	F	Panama	Divala	?	?	8.4052	-82.6807	?	9.1	15.8	19.6	84.7	60.2
369	MCZ	8089	T. episcopus	cana	2	M	Panama	Divala	?	?	8.4052	-82.6807	?	8.7	15.8	18.9	86	59.2
370	MCZ	8090	T. episcopus	cana	2	F	Panama	Divala	?	?	8.4052	-82.6807	?	8.6	15	19.4	86.8	56
371	MCZ	9342	T. episcopus	cana	2	M	Panama	Boquete	?	?	8.7772	-82.4481	?	8	15.2	19	89.5	59.5
372	MCZ	10063	T. episcopus	cana	2	F	Honduras	La Ceiba	?	?	15.7843	-86.8126	?	8.9	15	19.6	85.2	59.8
373	MCZ	10064	T. episcopus	cana	2	M	Honduras	La Ceiba	?	?	15.7843	-86.8126	?	9	14.2	18.5	85.5	59.4
374	MCZ	10066	T. episcopus	cana	2	F	Honduras	La Ceiba	?	?	15.7843	-86.8126	?	9.1	15.4	19.7	86.1	59.8
375	MCZ	10067	T. episcopus	cana	2	M	Honduras	La Ceiba	?	?	15.7843	-86.8126	?	8.6	14.1	19.8	86.8	60.2
376	MCZ	10068	T. episcopus	cana	2	M	Honduras	La Ceiba	?	?	15.7843	-86.8126	?	8.5	13.7	19.6	91.3	60.3
377	MCZ	14482	T. episcopus	cana	2	M	Panama	?	?	Islas de las Perlas	8.38537	-78.905	?	10.4	18.5	20.4	91.7	66.3
378	MCZ	17450	T. episcopus	cana	2	M	Costa Rica	San Jose	?	?	9.928	-84.0907	?	8.6	15.2	18.1	87.8	56.7
379	MCZ	18459	T. episcopus	cana	2	M	Costa Rica	Boruca	?	?	9.0015	-83.3261	?	8.5	15.7	?	87.6	54.9
380	MCZ	20390	T. episcopus	cana	2	M	Costa Rica	San Jose	?	?	9.928	-84.0907	?	8.8	15.2	19.2	91.6	49.5
381	MCZ	21902	T. episcopus	cana	2	?	Costa Rica	Buenos Aires	?	?	9.1672	-83.3308	?	8.5	14.5	21.2	82.6	53.3
382	MCZ	21903	T. episcopus	cana	2	F	Costa Rica	Bolson	?	?	10.3552	-85.4576	?	8.6	15.4	19.2	?	?
383	MCZ	27708	T. episcopus	cana	2	?	Panama	Aspinwall (Colon)	?	?	9.36667	-79.9	?	8.6	14.6	17.7	84.8	55.1
384	MCZ	27709	T. episcopus	cana	2	?	Panama	Aspinwall (Colon)	?	?	9.36667	-79.9	?	9.1	16	20.2	91.6	59.9
385	MCZ	34694	T. episcopus	cana	2	?	Guatemala	?	?	?	15	-90	?	9.1	15.8	19.9	87.7	60.2
386	MCZ	40556	T. episcopus	cana	2	M	Panama	San Miguel	?	?	8.43711	-78.9515	?	9.9	16.1	20	93	58.1
387	MCZ	40557	T. episcopus	cana	2	M	Panama	San Miguel	?	?	8.43711	-78.9515	?	9.8	18	18.4	96.4	59.7
388	MCZ	40558	T. episcopus	cana	2	M	Panama	San Miguel	?	?	8.43711	-78.9515	?	9.7	16.6	19.4	92.3	63.1
389	MCZ	40559	T. episcopus	cana	2	M	Panama	San Miguel	?	?	8.43711	-78.9515	?	8.9	15.6	19.8	90.7	63.2
390	MCZ	40561	T. episcopus	cana	2	M	Panama	Saboga	?	?	8.61266	-79.0419	?	10.2	16.3	19.9	91	64.8
391	MCZ	40562	T. episcopus	cana	2	F	Panama	San Miguel	?	?	8.43711	-78.9515	?	9.2	16.5	19.5	85.5	59.4
392	MCZ	40564	T. episcopus	cana	2	M	Panama	San Miguel	?	?	8.43711	-78.9515	?	8.9	15.8	19.1	89.1	60.1
393	MCZ	40565	T. episcopus	cana	2	M	Panama	San Miguel	?	?	8.43711	-78.9515	?	9.7	16	17.3	89.3	64.9
394	MCZ	40566	T. episcopus	cana	2	M	Panama	San Miguel	?	?	8.43711	-78.9515	?	10.1	16.7	17.8	86.4	62.6
395	MCZ	40567	T. episcopus	cana	2	M	Panama	Saboga	?	?	8.61266	-79.0419	?	9.7	16.7	19.6	92.5	63.1
396	MCZ	40568	T. episcopus	cana	2	M	Panama	Saboga	?	?	8.61266	-79.0419	?	9.5	16.2	19	91	65.4
397	MCZ	40812	T. episcopus	cana	2	M	Panama	near Panama	?	?	8.9823	-79.5198	?	8.5	13	18.6	87.4	58.2
398	MCZ	46352	T. episcopus	cana	2	M	Panama	along line of Panama RR	?	?	9.3593	-79.8998	?	9.3	16	20.2	85.2	55
399	MCZ	46353	T. episcopus	cana	2	F	Panama	Atlantic side of the Isthmus of Panama (line of RR)	?	?	9.3593	-79.8998	?	9.6	17.1	19.9	84.7	56.2
400	MCZ	60721	T. episcopus	cana	2	F	Mexico	Camp Mengel	?	?	18.0874	-88.749	?	10	16.9	20.2	83.8	57.8
401	MCZ	60722	T. episcopus	cana	2	F	Mexico	Camp Mengel	?	?	18.0874	-88.749	?	9.6	16.9	20.8	85.6	58.5
402	MCZ	60723	T. episcopus	cana	2	M	Mexico	Camp Mengel	?	?	18.0874	-88.749	?	9.4	16.7	19.7	89.5	62
403	MCZ	65547	T. episcopus	cana	2	M	Guatemala	Motagua R.	?	?	15.39	-88.91	?	9.1	14.5	20	89.2	61.3
404	MCZ	65548	T. episcopus	cana	2	M	Guatemala	Virginia Plantation	?	?	15	-90	?	9	16.2	19	88.5	61.4
405	MCZ	73993	T. episcopus	cana	2	F	Belize	?	?	?	18.6783	-88.3924	?	8.7	16.1	19.8	83.3	56.4
406	MCZ	76825	T. episcopus	cana	2	?	Mexico	?	?	?	19	-93	?	10.1	17.9	21.1	87.6	57.7
407	MCZ	78492	T. episcopus	cana	2	?	Mexico	Orizaba	?	?	18.8507	-97.1003	?	9.2	15.6	19	87.3	57
408	MCZ	103895	T. episcopus	cana	2	M	Colombia	Cali	?	?	3.4516	-76.5319	?	9.8	16.2	19.1	86.4	58.4
409	MCZ	104984	T. episcopus	cana	2	M	Panama	San Miguel	?	?	8.43711	-78.9515	?	9.8	17	19.5	90.8	63.2
410	MCZ	104985	T. episcopus	cana	2	M	Panama	San Miguel	?	?	8.43711	-78.9515	?	10.4	18.4	19.4	86.7	58.1
411	MCZ	104986	T. episcopus	cana	2	M	Panama	San Miguel	?	?	8.43711	-78.9515	?	9.9	17.2	20.1	92.1	60.9
412	MCZ	104987	T. episcopus	cana	2	M	Panama	San Miguel	?	?	8.43711	-78.9515	?	10.2	17.1	20.6	85.8	58.9
413	MCZ	104989	T. episcopus	cana	2	M	Panama	San Miguel	?	?	8.43711	-78.9515	?	9.4	16.2	19.6	88.7	61.8
414	MCZ	105408	T. episcopus	cana	2	M	Colombia	Nevada de Santa Marta, Sierra	?	?	10.8333	-73.6667	?	9.3	15.4	20	93.5	60.2
415	MCZ	105409	T. episcopus	cana	2	F	Colombia	Nevada de Santa Marta, Sierra	?	?	10.8333	-73.6667	?	9.1	16.1	19.9	88.4	59.9
416	MCZ	105411	T. episcopus	cana	2	M	Colombia	Nevada de Santa Marta, Sierra	?	?	10.8333	-73.6667	?	9.5	16.3	17.3	90.4	59.7
417	MCZ	105412	T. episcopus	cana	2	F	Colombia	Nevada de Santa Marta, Sierra	?	?	10.8333	-73.6667	?	9.4	16.2	19.9	88.1	53.4
418	MCZ	105413	T. episcopus	cana	2	M	Colombia	Nevada de Santa Marta, Sierra	?	?	10.8333	-73.6667	?	9.2	17.1	20.5	87.3	56.6
419	MCZ	105415	T. episcopus	cana	2	M	Colombia	Nevada de Santa Marta, Sierra	?	?	10.8333	-73.6667	?	9.4	17.1	20.3	90.6	58.9
420	MCZ	105416	T. episcopus	cana	2	F	Colombia	Nevada de Santa Marta, Sierra	?	?	10.8333	-73.6667	?	8.9	16.2	20	88.8	60.7
421	MCZ	105417	T. episcopus	cana	2	F	Colombia	Nevada de Santa Marta, Sierra	?	?	10.8333	-73.6667	?	9.9	16.8	20.4	87.3	?
422	MCZ	105418	T. episcopus	cana	2	M	Colombia	Nevada de Santa Marta, Sierra	?	?	10.8333	-73.6667	?	9	16.2	19.5	88.5	60.8
423	MCZ	105419	T. episcopus	cana	2	F	Colombia	Nevada de Santa Marta, Sierra	?	?	10.8333	-73.6667	?	9.8	16.2	19.3	87.5	58.4
424	MCZ	105420	T. episcopus	cana	2	F	Colombia	Nevada de Santa Marta, Sierra	?	?	10.8333	-73.6667	?	9.1	16.1	18.4	91.4	57
425	MCZ	105421	T. episcopus	cana	2	M	Colombia	Nevada de Santa Marta, Sierra	?	?	10.8333	-73.6667	?	9.6	16.5	19.8	87.8	60.5
426	MCZ	105422	T. episcopus	cana	2	F	Colombia	Nevada de Santa Marta, Sierra	?	?	10.8333	-73.6667	?	9.2	16.1	20.5	88	60.7
427	MCZ	105423	T. episcopus	cana	2	M	Colombia	Nevada de Santa Marta, Sierra	?	?	10.8333	-73.6667	?	9.4	16.7	18.6	90.8	64
428	MCZ	105425	T. episcopus	cana	2	M	Colombia	Nevada de Santa Marta, Sierra	?	?	10.8333	-73.6667	?	9.6	15.7	19.8	93.1	63
429	MCZ	105426	T. episcopus	cana	2	M	Colombia	Nevada de Santa Marta, Sierra	?	?	10.8333	-73.6667	?	8.7	15.3	15.9	87.2	59.9
430	MCZ	106249	T. episcopus	cana	2	F	Colombia	La Conception	?	?	11	-73	?	9.5	16.3	20.5	82.5	57.1
431	MCZ	107477	T. episcopus	cana	2	F	Panama	Loma Del Leon	?	?	7.75	-81.116	?	8.6	15.2	21.1	88	59.7
432	MCZ	107478	T. episcopus	cana	2	F	Panama	Loma Del Leon	?	?	7.75	-81.116	?	8.5	17.3	20.3	87	55.4
433	MCZ	107479	T. episcopus	cana	2	M	Panama	Loma Del Leon	?	?	7.75	-81.116	?	9.1	16	20.5	84.4	59.5
434	MCZ	107481	T. episcopus	cana	2	M	Panama	Loma Del Leon	?	?	7.75	-81.116	?	9.3	16.1	20.6	86	59.1
435	MCZ	107482	T. episcopus	cana	2	M	Panama	Loma Del Leon	?	?	7.75	-81.116	?	8.8	15.9	20.8	85.6	59.7
436	MCZ	107483	T. episcopus	cana	2	F	Panama	Loma Del Leon	?	?	7.75	-81.116	?	9.4	16.6	20.6	88.7	60.2
437	MCZ	107484	T. episcopus	cana	2	M	Panama	Loma Del Leon	?	?	7.75	-81.116	?	8.6	15.8	19.8	91.7	64.1
438	MCZ	107485	T. episcopus	cana	2	M	Panama	Loma Del Leon	?	?	7.75	-81.116	?	8.8	17	19.8	90.2	61
439	MCZ	107486	T. episcopus	cana	2	M	Panama	Loma Del Leon	?	?	7.75	-81.116	?	9.7	16.1	18.3	82.4	56.7
440	MCZ	107487	T. episcopus	cana	2	F	Panama	Loma Del Leon	?	?	7.75	-81.116	?	8.8	15.7	19.5	83.2	59.4
441	MCZ	107488	T. episcopus	cana	2	F	Panama	Loma Del Leon	?	?	7.75	-81.116	?	9.6	16.9	20	86.3	57.9
442	MCZ	107489	T. episcopus	cana	2	M	Panama	Loma Del Leon	?	?	7.75	-81.116	?	9.1	16.1	20.1	88.2	62.1
443	MCZ	107490	T. episcopus	cana	2	F	Panama	Loma Del Leon	?	?	7.75	-81.116	?	9.8	17.3	21.6	84.1	55.9
444	MCZ	107491	T. episcopus	cana	2	M	Panama	Loma Del Leon	?	?	7.75	-81.116	?	8.4	15.3	18.6	87.6	60.3
445	MCZ	107492	T. episcopus	cana	2	M	Panama	Loma Del Leon	?	?	7.75	-81.116	?	9.9	17.3	20.3	86.1	59.1
446	MCZ	109340	T. episcopus	cana	2	M	Panama	Bugaba	?	?	8.48333	-82.6167	?	9.3	15.8	20.6	87	?
447	MCZ	110062	T. episcopus	cana	2	M	Honduras	La Ceiba	?	?	15.7843	-86.8126	?	8.6	15.1	19	91.8	61.8
448	MCZ	114193	T. episcopus	cana	2	M	Panama	near Panama	?	?	8.9823	-79.5198	?	9.1	14.7	18.9	86	57.8
449	MCZ	114483	T. episcopus	cana	2	F	Panama	San Miguel	?	?	8.43711	-78.9515	?	10	17.2	20.2	91.7	55
450	MCZ	114485	T. episcopus	cana	2	M	Panama	Saboga	?	?	8.61266	-79.0419	?	9.3	16.5	19.1	89.1	60.5
451	MCZ	114486	T. episcopus	cana	2	M	Panama	Saboga	?	?	8.61266	-79.0419	?	9.4	16.2	18.4	88.9	58.8
452	MCZ	114487	T. episcopus	cana	2	M	Panama	Saboga	?	?	8.61266	-79.0419	?	9.9	17.7	20.2	93.2	66.1
453	MCZ	114488	T. episcopus	cana	2	M	Panama	Saboga	?	?	8.61266	-79.0419	?	9.1	15.1	19.1	87.8	60.5
454	MCZ	114489	T. episcopus	cana	2	F	Panama	Saboga	?	?	8.61266	-79.0419	?	8.8	16.1	19.3	88.9	60.5
455	MCZ	114491	T. episcopus	cana	2	F	Panama	Saboga	?	?	8.61266	-79.0419	?	9.2	15.9	19.2	90.8	58.6
456	MCZ	117449	T. episcopus	cana	2	M	Costa Rica	Jiménez	?	?	8.5272	-83.3067	?	9.8	16.8	17.9	90.3	63.9
457	MCZ	120516	T. episcopus	cana	2	M	Colombia	Tocota	?	?	3.5258	-76.6499	?	9.7	16.7	20.1	89.5	59.8
458	MCZ	121901	T. episcopus	cana	2	F	Costa Rica	Carillo	?	?	9.8688	-85.4813	?	9.2	15.5	20.2	81.8	58.4
459	MCZ	123489	T. episcopus	cana	2	F	Colombia	Bitaco	?	?	3.6106	-76.5985	?	9.1	16.2	19.9	83.9	57.3
460	MCZ	123490	T. episcopus	cana	2	M	Colombia	Atuncela	?	?	3.7378	-76.6764	?	9.3	16.8	20.3	90.4	60.6
461	MCZ	123491	T. episcopus	cana	2	F	Colombia	Jimenez	?	?	3.75	-76.75	?	8.5	15.7	20.1	85.3	?
462	MCZ	123492	T. episcopus	cana	2	M	Colombia	Jimenez	?	?	3.75	-76.75	?	9.7	16.6	20	87.7	61.1
463	MCZ	123493	T. episcopus	cana	2	M	Colombia	Jimenez	?	?	3.75	-76.75	?	8.8	15.5	18.8	85.6	58.3
464	MCZ	123495	T. episcopus	cana	2	M	Colombia	Jimenez	?	?	3.75	-76.75	?	8.9	16.5	20	87.4	?
465	MCZ	123496	T. episcopus	cana	2	F	Colombia	Jimenez	?	?	3.75	-76.75	?	9.7	17	20.6	89.9	61.4
466	MCZ	123497	T. episcopus	cana	2	F	Colombia	Jimenez	?	?	3.75	-76.75	?	9	15.4	20.2	83.8	53.4
467	MCZ	136953	T. episcopus	cana	2	F	Honduras	Tela	?	?	15.7732	-87.4653	?	8.6	15.5	20.3	87.7	59
468	MCZ	136955	T. episcopus	cana	2	M	Honduras	Tela	?	?	15.7732	-87.4653	?	9	16.6	18.6	83.7	52.9
469	MCZ	136957	T. episcopus	cana	2	M	Honduras	Tela	?	?	15.7732	-87.4653	?	9.1	15.9	19.8	86.1	59
470	MCZ	137491	T. episcopus	cana	2	M	Panama	Isla Grande	?	?	9.6326	-79.5645	?	9.3	16.6	20.1	89.3	?
471	MCZ	137493	T. episcopus	cana	2	?	Panama	Changuinola	?	?	9.4488	-82.4851	?	9.5	17.9	20.2	86.1	54.6
472	MCZ	137494	T. episcopus	cana	2	F	Panama	Cricamola	?	?	8.7599	-81.8442	?	8.8	16.1	19.6	84.6	?
473	MCZ	141001	T. episcopus	cana	2	M	Panama	El Tigre	?	?	8.46056	-78.0453	?	9	16.4	19.5	84.7	51.6
474	MCZ	141002	T. episcopus	cana	2	M	Panama	Darien east Panama	?	?	7.86	-77.83	?	9.1	16.1	19.8	88.2	58.2
475	MCZ	141003	T. episcopus	cana	2	F	Panama	Darien east Panama	?	?	7.86	-77.83	?	9.8	18.2	19.7	83	58.2
476	MCZ	141006	T. episcopus	cana	2	F	Panama	Darien east Panama	?	?	7.86	-77.83	?	9.2	17.6	20.9	85	?
477	MCZ	142357	T. episcopus	cana	2	M	El Salvador	San Salvador	?	?	13.69	-89.21	?	9.1	16.5	19.3	89.3	56
478	MCZ	142358	T. episcopus	cana	2	M	El Salvador	San Salvador	?	?	13.69	-89.21	?	8.7	16.4	19.3	83.3	56.7
479	MCZ	147016	T. episcopus	cana	2	F	Guatemala	San Felipe	?	?	14.616	-91.583	?	9.2	16	19.2	86.1	59.7
480	MCZ	147018	T. episcopus	cana	2	M	Guatemala	Hacienda California	?	?	15	-90	?	8.6	15.4	19.2	91.9	58.4
481	MCZ	147019	T. episcopus	cana	2	F	Guatemala	Finca Chama	?	?	18.6783	-88.3924	?	9.1	16.2	20	88	59.7
482	MCZ	147020	T. episcopus	cana	2	M	Guatemala	Finca Chama	?	?	18.6783	-88.3924	?	9.5	16.4	18.8	86.5	58.3
483	MCZ	150545	T. episcopus	cana	2	M	Costa Rica	Cartago	?	?	9.8638	-83.9161	?	9.2	15.8	17.7	90.5	65
484	MCZ	151828	T. episcopus	cana	2	F	Costa Rica	Cartago	?	?	9.8638	-83.9161	?	10.1	16.8	19.5	89.8	62.5
485	MCZ	151829	T. episcopus	cana	2	M	Costa Rica	Cartago	?	?	9.8638	-83.9161	?	8.4	15.5	19.2	86.9	57.3
486	MCZ	155995	T. episcopus	cana	2	M	Panama	Perme	?	?	8.77	-77.54	?	9.2	16	19.4	85	56.3
487	MCZ	155996	T. episcopus	cana	2	F	Panama	Perme	?	?	8.77	-77.54	?	9.2	15.8	20.3	86.7	56.2
488	MCZ	188363	T. episcopus	cana	2	F	Nicaragua	Greytown	?	?	10.9462	-83.7345	?	9	16	19.2	86.1	56.5
489	MCZ	193979	T. episcopus	cana	2	F	Guatemala	Panzos	?	?	15.39	-89.64	?	8.8	16.5	20.6	84.2	59.4
490	MCZ	193980	T. episcopus	cana	2	M	Guatemala	Panzos	?	?	15.39	-89.64	39	8.6	15.7	19.5	93.5	57.1
491	MCZ	234435	T. episcopus	cana	2	M	Panama	Almirante	?	?	9.2979	-82.4211	?	9	16.4	19.8	85.7	59.3
492	MCZ	234436	T. episcopus	cana	2	M	Panama	Almirante	?	?	9.2979	-82.4211	?	9.2	16.2	18.7	86.7	55.9
493	MCZ	237139	T. episcopus	cana	2	F	Venezuela	Galipan	?	?	10.5667	-66.9	?	9.9	18.3	20.5	87.5	60.7
494	MCZ	237140	T. episcopus	cana	2	F	Venezuela	Loma Redonda	?	?	10.5667	-66.85	?	9.4	15	19.1	83.6	59.8
495	MCZ	237141	T. episcopus	cana	2	M	Venezuela	Loma Redonda	?	?	10.5667	-66.85	?	9.7	17.4	19.6	92.1	64.6
496	MCZ	238146	T. episcopus	cana	2	?	Panama	Changuinola	?	?	9.4488	-82.4851	?	9.1	16.1	19.2	83.8	61
497	MCZ	238147	T. episcopus	cana	2	?	Panama	Almirante	?	?	9.2979	-82.4211	?	8.8	15.1	19.3	86.6	56
498	MCZ	238148	T. episcopus	cana	2	M	Panama	Almirante	?	?	9.2979	-82.4211	?	9.1	16.4	20.8	86.9	59.6
499	MCZ	238149	T. episcopus	cana	2	M	Panama	Almirante	?	?	9.2979	-82.4211	?	8.9	16.1	19.6	87.3	57
500	MCZ	273372	T. episcopus	cana	2	F	Mexico	Escuintla	?	?	15.3192	-92.6585	?	9	15.7	19.1	83.8	57.7
501	MCZ	273373	T. episcopus	cana	2	F	Mexico	Escuintla	?	?	15.3192	-92.6585	?	8.8	15.6	19	86.6	?
502	MCZ	280706	T. episcopus	cana	2	M	Mexico	El Real	?	?	20.59	-103.4	34.4	9	15.8	19.2	85.5	?
503	MCZ	287016	T. episcopus	cana	2	F	Mexico	Bacalar	?	?	18.6674	-88.4001	?	9.5	16.7	18.4	83.8	57.7
504	MCZ	337677	T. episcopus	cana	2	?	Costa Rica	Area de Conservacion Guanacaste	?	?	10.8393	-85.6182	?	8.9	16.8	19.8	85.1	59.1
505	MCZ	364281	T. episcopus	cana	2	?	Guatemala	?	?	?	15	-90	?	9.7	16.5	19.3	89	60.2
506	MCZ	34691	T. episcopus	coelestis	5	?	Colombia	Amazonas?	?	?	-1.44	-71.57	?	9.4	18.7	21.1	92.5	62.1
507	MCZ	139553	T. episcopus	coelestis	5	?	Peru	?	Indiana	?	-3.5	-73.05	?	8.8	16.1	19.5	89.9	61.5
508	MCZ	199416	T. episcopus	coelestis	5	M	Ecuador	Tungurahua	Baños de Agua Santa	?	-1.3928	-78.4268	?	9.5	16.3	20.1	91.3	60.2
509	MCZ	299652	T. episcopus	coelestis	5	M	Ecuador	?	Sarayacu	?	-1.73	-77.48	?	10.3	17.6	19.9	92.5	65.7
510	MCZ	299653	T. episcopus	coelestis	5	M	Ecuador	?	?	Rio Negro	-1.41	-78.05	32.2	9	16.2	20.7	89.1	57.7
511	MCZ	299654	T. episcopus	coelestis	5	F	Ecuador	?	?	Rio Napo	-0.416667	-76.6333	38.8	9.4	16.5	20	91	?
512	MCZ	299655	T. episcopus	coelestis	5	F	Ecuador	?	?	Cotapino	-0.75	-77.4166	?	9	16.2	19.9	86.7	59.3
513	MCZ	22950	T. episcopus	episcopus	6	?	Brazil	Pará	Santarem	?	-2.45	-54.7	?	9.3	18	19.8	?	57.7
514	MCZ	93313	T. episcopus	episcopus	6	?	French Guiana	Mana	?	?	5.66	-53.77	?	9.6	16.9	20	90.3	63.8
515	MCZ	93314	T. episcopus	episcopus	6	?	French Guiana	Mana	?	?	5.66	-53.77	?	10.7	19	20.9	90	63.2
516	MCZ	93315	T. episcopus	episcopus	6	?	French Guiana	Mana	?	?	5.66	-53.77	?	10.2	19.6	20.9	91	62.6
517	MCZ	93316	T. episcopus	episcopus	6	M	Brazil	Pará	Santarem	?	-2.45	-54.7	?	9.4	17.2	19.8	91.8	60.5
518	MCZ	145366	T. episcopus	episcopus	6	F	Suriname	Parmaribo	?	?	5.85	-55.2	?	10.4	18.9	20.3	87.6	59.7
519	MCZ	145367	T. episcopus	episcopus	6	?	Suriname	Zanderij	?	?	5.45	-55.2	?	10.1	18.8	20.8	91.4	58.2
520	MCZ	151827	T. episcopus	episcopus	6	F	Brazil	Maranhao	Primeira Cruz	?	-2.51	-43.44	?	10.1	17.3	19.9	90.3	61.7
521	MCZ	176641	T. episcopus	episcopus	6	M	Brazil	Pará	Santarem	?	-2.45	-54.7	?	9.7	16.9	17.5	93.2	62.2
522	MCZ	176657	T. episcopus	episcopus	6	M	Brazil	?	Rio Tapajos (Pinhy)	?	-3.1	-55.1	?	9.1	15.7	19.6	90.2	61.3
523	MCZ	176658	T. episcopus	episcopus	6	M	Brazil	?	Rio Tapajos (Pinhy)	?	-3.1	-55.1	?	9.5	16.4	19.5	89.9	62.7
524	MCZ	176659	T. episcopus	episcopus	6	M	Brazil	?	Rio Tapajos (Pinhy)	?	-3.1	-55.1	?	9.3	16.2	18.9	90.7	57.9
525	MCZ	176663	T. episcopus	episcopus	6	F	Brazil	Belem	?	?	-1.45	-48.49	?	10.2	18.2	19.5	86.1	60.5
526	MCZ	275577	T. episcopus	episcopus	6	F	Suriname	Parmaribo	?	?	5.85	-55.2	?	9.8	17	19.2	89.7	59.2
527	MCZ	275578	T. episcopus	episcopus	6	M	Suriname	Parmaribo	?	?	5.85	-55.2	?	10.4	17.7	19.7	90.2	54.5
528	MCZ	79611	T. episcopus	major	6	F	Peru	Huancabamba	?	?	-5.386	-79.4703	?	9.9	17.1	19.4	94.9	61.8
529	MCZ	79686	T. episcopus	major	6	F	Peru	Huancabamba	?	?	-5.066	-79.34	?	8.8	16.8	20.1	89	67.4
530	MCZ	79687	T. episcopus	major	6	M	Peru	Huancabamba	?	?	-5.386	-79.4703	?	9.1	16.3	18.7	96.6	63.9
531	MCZ	79688	T. episcopus	major	6	M	Peru	Huancabamba	?	?	-5.386	-79.4703	?	9.5	16.3	19.2	91.5	67.1
532	MCZ	79689	T. episcopus	major	6	M	Peru	Huancabamba	?	?	-5.386	-79.4703	?	9.4	18.1	19.8	92	64.7
533	MCZ	79690	T. episcopus	major	6	M	Peru	Tabaconas	?	?	-5.3126	-79.2829	?	10	17.9	19.9	93	61.8
534	MCZ	116249	T. episcopus	major	6	F	Peru	Cajamarca	San Ignasio	?	-5.1454	-79.0056	?	9.9	16.1	20.2	87.2	60.2
535	MCZ	179279	T. episcopus	major	6	M	Peru	Huancabamba	?	?	-5.386	-79.4703	?	9.5	16.8	20.3	95.7	68.4
536	MCZ	18018	T. episcopus	nesophila	4	?	Republic of Trinidad and Tobago	Tobago	?	?	11.2336	-60.6988	?	9.2	16	19.9	91.1	60.7
537	MCZ	26767	T. episcopus	nesophila	4	?	Venezuela	Yacua	?	?	10.2501	-67.9106	?	10.3	18	21	90.9	58.6
538	MCZ	26768	T. episcopus	nesophila	4	?	Venezuela	Yacua	?	?	10.2501	-67.9106	?	9.5	14.4	22.4	87.3	62
539	MCZ	29173	T. episcopus	nesophila	4	?	Republic of Trinidad and Tobago	Trinidad	?	?	10.6918	-61.2225	?	9.9	17.5	20.8	89	?
540	MCZ	29174	T. episcopus	nesophila	4	?	Republic of Trinidad and Tobago	Trinidad	?	?	10.6918	-61.2225	?	10	17.2	19.7	83.6	56.9
541	MCZ	29176	T. episcopus	nesophila	4	?	Republic of Trinidad and Tobago	Trinidad	?	?	10.6918	-61.2225	?	9.9	16.2	20.4	82.2	58.3
542	MCZ	30836	T. episcopus	nesophila	3	F	Republic of Trinidad and Tobago	Trinidad (Caparo)	?	?	10.4493	-61.3283	?	10.5	19.1	20.5	90.8	62.5
543	MCZ	32412	T. episcopus	nesophila	4	?	Republic of Trinidad and Tobago	Trinidad	?	?	10.6918	-61.2225	?	10.6	17.5	20.8	?	60.7
544	MCZ	58152	T. episcopus	nesophila	4	?	Republic of Trinidad and Tobago	Trinidad	?	?	10.6918	-61.2225	?	9.9	17.2	20.4	92.6	64.1
545	MCZ	113981	T. episcopus	nesophila	4	?	Republic of Trinidad and Tobago	Tobago	?	?	11.2336	-60.6988	?	9.2	16	19.8	91.7	60.5
546	MCZ	123391	T. episcopus	nesophila	3	?	Venezuela	Merida	?	?	8.5698	-71.1804	?	9.3	16.5	18.8	90.9	?
547	MCZ	151822	T. episcopus	nesophila	4	M	Republic of Trinidad and Tobago	Valencia	?	?	10.6537	-61.1971	?	9.5	16.4	18.7	91.1	59.3
548	MCZ	151823	T. episcopus	nesophila	4	F	Republic of Trinidad and Tobago	Valencia	?	?	10.6537	-61.1971	?	9.7	17.1	20.3	93.7	64.2
549	MCZ	151824	T. episcopus	nesophila	4	M	Republic of Trinidad and Tobago	Castare	?	?	11.2779	-60.6909	?	10.1	17.4	19.7	90.5	60.9
550	MCZ	151825	T. episcopus	nesophila	4	F	Republic of Trinidad and Tobago	Castare	?	?	11.2779	-60.6909	?	9.4	16.8	21.1	89.8	59.6
551	MCZ	230834	T. episcopus	nesophila	4	M	Republic of Trinidad and Tobago	Caparo	?	?	10.4493	-61.3283	?	9.4	16.6	19.4	89.2	59.1
552	MCZ	230835	T. episcopus	nesophila	4	F	Republic of Trinidad and Tobago	Caparo	?	?	10.4493	-61.3283	?	10.1	17.7	17.2	88.4	61.9
553	MCZ	237142	T. episcopus	nesophila	3	M	Venezuela	Loma Redonda	?	?	10.5667	-66.85	?	9.6	17.8	20.4	87.4	61
554	MCZ	249844	T. episcopus	nesophila	3	M	Venezuela	Rio Cocollar	?	?	10.1667	-63.7833	?	10	18.5	19.3	87.9	56.1
555	MCZ	249845	T. episcopus	nesophila	3	M	Venezuela	Cumanacoa	?	?	10.25	-63.9167	?	10.4	17.9	20.7	93.4	63.8
556	MCZ	249846	T. episcopus	nesophila	3	F	Venezuela	San Antonio de Maturin	?	?	10.1167	-63.7167	?	9.8	17.3	21.1	91.3	59.4
557	MCZ	249847	T. episcopus	nesophila	3	M	Venezuela	Cuchivano	?	?	10.25	-63.9167	?	?	?	21	91.4	64.9
558	MCZ	249848	T. episcopus	nesophila	3	M	Venezuela	Cuchivano	?	?	10.25	-63.9167	?	10.5	18.1	21.7	94.4	67.2
559	MCZ	262011	T. episcopus	nesophila	4	M	Republic of Trinidad and Tobago	Dabadie	?	?	10.6285	-61.3122	?	10.1	18.2	19	88.6	60.3
560	MCZ	262012	T. episcopus	nesophila	4	F	Republic of Trinidad and Tobago	Arima	?	?	10.6171	-61.2743	?	10.1	18.3	21.5	85.4	60.2
561	MCZ	262013	T. episcopus	nesophila	4	F	Republic of Trinidad and Tobago	Arima	?	?	10.6171	-61.2743	?	10.6	18.9	21.4	86.9	60.6
562	MCZ	79692	T. episcopus	quaesita	1	M	Peru	Piura	Sullana	?	-4.90364	-80.6864	?	8.7	16	22.8	88.5	68.8
563	MCZ	79693	T. episcopus	quaesita	1	M	Peru	Sullana	?	?	-4.9	-80.68	?	9.3	17.6	20.6	88.4	65.6
564	MCZ	79694	T. episcopus	quaesita	1	F	Peru	Sullana	?	?	-4.9	-80.68	?	9.6	16.3	20.2	88.1	60.1
565	MCZ	139555	T. episcopus	quaesita	1	M	Ecuador	del Oro	Santa Rosa	?	-3.45	-79.96	?	9.8	16.9	20.2	88.7	62.4
566	MCZ	139556	T. episcopus	quaesita	1	F	Ecuador	del Oro	Portovelo	?	-3.71	-79.61	?	8.9	16.4	20.4	91.5	66.4
567	MCZ	139557	T. episcopus	quaesita	1	F	Ecuador	Loja	?	?	-4.2	-81	?	9.4	16.9	22.1	89.1	63.9
568	MCZ	139558	T. episcopus	quaesita	1	M	Ecuador	Alamor	?	?	-4.02	-80.02	?	9.5	16.4	21.5	91.8	63.2
569	MCZ	179277	T. episcopus	quaesita	1	M	Peru	Piura	La Laja	?	-12.06	-76.96	?	8.9	16.4	21.2	94	60.5
570	MCZ	179278	T. episcopus	quaesita	1	F	Peru	Piura	La Laja	?	-12.06	-76.96	?	9.7	17.2	20.3	89	64.8
571	MCZ	299659	T. episcopus	quaesita	1	M	Ecuador	Loja	Cruzpamba	?	-4.15	-80	42	10.3	18.6	22.1	93	64.6
572	MCZ	299660	T. episcopus	quaesita	1	F	Ecuador	Loja	?	?	-4.23	-79.27	42	10.2	16.9	22.1	91.8	58.2
573	MCZ	299661	T. episcopus	quaesita	1	M	Ecuador	Loja	?	?	-4.23	-79.27	37.1	10.1	17	20.9	89.7	65.5
574	MCZ	299662	T. episcopus	quaesita	1	M	Ecuador	Loja	?	?	-4.23	-79.27	36.5	9.7	17.5	22.5	95.9	70
575	MCZ	299665	T. episcopus	quaesita	1	?	Ecuador	Loja	?	Hacienda Yamana (vallet Rio Cazanga)	-4.01	-79.66	37.5	9.9	15.9	20	90.9	67.1
576	MCZ	299666	T. episcopus	quaesita	1	M	Ecuador	Loja	?	Hacienda Yamana (vallet Rio Cazanga)	-4.01	-79.66	45	10	15.2	22.8	?	66.3
577	MCZ	299667	T. episcopus	quaesita	1	F	Ecuador	?	?	10 kilometers North of Oña	-3.37	-79.15	38.3	10	17.1	21.5	?	62.8
578	MCZ	299668	T. episcopus	quaesita	1	F	Ecuador	?	?	10 kilometers North of Oña	-3.37	-79.15	36	9.7	17.3	21.1	89	62.3
579	MCZ	299669	T. episcopus	quaesita	1	M	Ecuador	?	?	10 kilometers North of Oña	-3.37	-79.15	34.6	9	16.7	20.3	?	68.3
580	MCZ	96766	T. sayaca	obscura	9	F	Argentina	Conception	?	?	-27.3459	-65.5927	?	9.4	16.4	19.9	89.4	63
581	MCZ	269779	T. sayaca	obscura	9	F	Bolivia	Samaipata	?	?	-18.1772	-63.8817	?	9.6	16.1	21	89.3	61.2
582	MCZ	7325	T. sayaca	sayaca	10	?	Brasil	Rio Grande do Sul	Santa Rita	?	-29.49	-51.46	?	10.8	17.5	21.2	87.3	62.6
583	MCZ	30952	T. sayaca	sayaca	10	?	Uruguay	Conception	?	?	-32.4845	-58.2321	?	9.2	17.7	21.9	95.9	68.2
584	MCZ	30953	T. sayaca	sayaca	10	?	Uruguay	Conception	?	?	-32.4845	-58.2321	?	9.5	17.7	20.9	97	72
585	MCZ	30954	T. sayaca	sayaca	10	?	Uruguay	Conception	?	?	-32.4845	-58.2321	?	9.6	14.2	21.1	92.9	61.9
586	MCZ	69391	T. sayaca	sayaca	10	F	Brasil	Rio Grande do Sul	Cacequi	?	-29.88	-54.82	?	9.1	15.6	18.8	87.5	57.8
587	MCZ	69392	T. sayaca	sayaca	10	F	Brasil	Rio Grande do Sul	Canabarro	?	-29.57	-52.9	?	8.9	16.9	19.2	82.7	55.8
588	MCZ	86008	T. sayaca	sayaca	10	M	Argentina	Posadas	?	?	-27.3621	-55.9009	?	9.1	15.7	19.5	88.4	62.3
589	MCZ	142155	T. sayaca	sayaca	10	?	Argentina	Formosa	?	?	-26.1858	-58.1756	?	9.2	16.1	19.9	90.5	63.6
590	MCZ	142156	T. sayaca	sayaca	10	?	Argentina	Formosa	?	?	-26.1858	-58.1756	?	9.9	17.9	21.1	92.5	67.5
591	MCZ	142157	T. sayaca	sayaca	10	?	Argentina	Formosa	?	?	-26.1858	-58.1756	?	9.2	?	20.4	91.6	60.3
592	MCZ	148050	T. sayaca	sayaca	10	M	Brasil	Santa Catalina	Joinville	?	-25.22	-50.88	?	10.8	18.9	20.3	92.6	67.7
593	MCZ	154721	T. sayaca	sayaca	10	F	Brasil	Mato Grosso	Coxim	?	-18.37	-54.69	?	9.9	17.9	19.7	85.8	55.9
594	MCZ	154722	T. sayaca	sayaca	10	M	Brasil	Mato Grosso	Campo Grande	?	-20.46	-54.62	?	9.4	16.3	19.6	92.6	64.3
595	MCZ	157013	T. sayaca	sayaca	10	F	Brasil	Mato Grosso	Aquidauana	?	-20.46	-55.78	?	10.1	17.8	20.2	92.5	62.6
596	MSB	NKI69009	T. episcopus	quaesita	1	M	Peru	Lambayeque	?	?	-5.89566	-79.7849	36.6	10.3	17.1	21.3	95.5	69.4
597	MSB	27521	T. episcopus	urubambae?	6	F	Peru	Cuzco	Paucartambo	Patria	-12.9803	-71.4319	30.4	9.2	16.8	20.5	88.8	62.4
598	MSB	NKI71002	T. episcopus	urubambae?	6	F	Peru	Cuzco	Calca	Yanatile	-12.6531	-72.3281	42	10.3	18.3	21.2	93.1	65.6
599	MSB	NKI71022	T. episcopus	urubambae?	6	M	Peru	Cuzco	Calca	Yanatile	-12.6531	-72.3281	37	9.2	16.1	19.2	93.9	65.2
600	MZUSP	13372	T. episcopus	cana	2	F	Colombia	Antioquia	Barro blanco	?	6.30388	-75.4171	?	10.2	18.1	20.8	93.3	62.1
601	MZUSP	13457	T. episcopus	cana	2	M	Colombia	Bolivar	Calamar	?	10.2447	-74.9137	?	9.6	16.3	18.8	86.9	58.2
602	MZUSP	13643	T. episcopus	cana	2	F	Colombia	Valle del Cauca	Lomitas	?	3.63333	-76.6333	?	9.4	16.2	19.2	85	59.1
603	MZUSP	2529	T. episcopus	coelestis	5	M	Peru	Loreto	Iquitos	?	-3.74367	-73.2516	?	8.8	15.8	17.1	93.4	53.7
604	MZUSP	19198	T. episcopus	coelestis	5	M	Brasil	Amazonas	Rio Juruá	?	-2.61667	-65.7333	?	?	?	19.4	88.3	61.6
605	MZUSP	19200	T. episcopus	coelestis	5	M	Brasil	Amazonas	Rio Juruá	?	-2.61667	-65.7333	?	9.1	16.1	18.3	88.1	63
606	MZUSP	19201	T. episcopus	coelestis	5	M	Brasil	Amazonas	Rio Juruá	?	-2.61667	-65.7333	?	9	16.1	17.6	93.3	67.1
607	MZUSP	19202	T. episcopus	coelestis	5	M	Brasil	Amazonas	Rio Juruá	?	-2.61667	-65.7333	?	9.5	16	18	87.5	61.4
608	MZUSP	19203	T. episcopus	coelestis	5	M	Brasil	Amazonas	Rio Juruá	?	-2.61667	-65.7333	?	10	16.6	20.7	88.3	61
609	MZUSP	19204	T. episcopus	coelestis	5	M	Brasil	Amazonas	Rio Juruá	?	-2.61667	-65.7333	?	8.8	16.1	17.5	84.9	60.8
610	MZUSP	19205	T. episcopus	coelestis	5	M	Brasil	Amazonas	Rio Juruá	?	-2.61667	-65.7333	?	9.5	16.6	19.5	92.6	?
611	MZUSP	19207	T. episcopus	coelestis	5	M	Brasil	Amazonas	Rio Juruá	?	-2.61667	-65.7333	?	9.6	16.3	19.8	91.7	66.6
612	MZUSP	19208	T. episcopus	coelestis	5	M	Brasil	Amazonas	Rio Juruá	?	-2.61667	-65.7333	?	10.1	16.9	21	88	60.9
613	MZUSP	19216	T. episcopus	coelestis	5	F	Brasil	Amazonas	Rio Juruá	?	-2.61667	-65.7333	?	9.4	15.6	19.8	87.3	60.2
614	MZUSP	19217	T. episcopus	coelestis	5	M	Brasil	Amazonas	Rio Eiru	?	-6.7	-69.8667	?	9.4	16.5	18.1	90.1	63.9
615	MZUSP	19218	T. episcopus	coelestis	5	F	Brasil	Amazonas	Rio Eiru	?	-6.7	-69.8667	?	9.5	16	18.7	89.2	62
616	MZUSP	19370	T. episcopus	coelestis	5	F	Brasil	Amazonas	Rio Juruá	?	-2.61667	-65.7333	?	9.8	16.6	20.8	88.3	57.3
617	MZUSP	68254	T. episcopus	coelestis	5	M	Peru	Ucayali	Pucallpa	?	-8.38736	-74.5313	?	8.7	15.4	18.6	88.5	60.6
618	MZUSP	6603	T. episcopus	episcopus	6	M	Brasil	Maranhão	Primeira cruz	?	-2.5	-43.4333	?	9.7	17.9	18.5	91.6	58.3
619	MZUSP	6604	T. episcopus	episcopus	6	M	Brasil	Maranhão	Primeira cruz	?	-2.5	-43.4333	?	10.1	16.8	18.5	90.1	59.6
620	MZUSP	19197	T. episcopus	episcopus	6	M	Brasil	Pará	Igarapé açú	Rio amazonas	-1.11667	-47.6167	?	9.5	16	18.6	90.5	60.3
621	MZUSP	19214	T. episcopus	episcopus	6	F	Brasil	Amazonas	Itacoatiara	?	-3.13333	-58.4167	?	10.1	18.1	19.5	84.8	?
622	MZUSP	19219	T. episcopus	episcopus	6	F	Brasil	Pará	Piquiatuba	?	-3.05	-55.1167	?	9.2	16.5	18.1	86.6	57.5
623	MZUSP	32775	T. episcopus	episcopus	6	M	Brasil	Amapá	Macopá	Vila nova	-0.146111	-51.545000°	?	10	17.7	18.9	91.8	61.3
624	MZUSP	36046	T. episcopus	episcopus	6	M	Brasil	Pará	Belén	?	-1.454	-48.4988	?	11	19.3	19.8	90	62.5
625	MZUSP	38196	T. episcopus	episcopus	6	F	Brasil	Maranhão	Vitória do Mearim	?	-3.46667	-44.8833	?	10.4	18.4	20.8	90.5	62.4
626	MZUSP	38197	T. episcopus	episcopus	6	M	Brasil	Maranhão	Barra do Corda	?	-5.5	-45.25	?	11.2	17.6	17.3	89.6	62.7
627	MZUSP	42538	T. episcopus	episcopus	6	M	Brasil	Pará	Rio Fresco	Gorotire	-7.71667	-51.1833	?	9.8	16.5	19	90.8	63.9
628	MZUSP	42539	T. episcopus	episcopus	6	M	Brasil	Pará	Rio Fresco	Gorotire	-7.71667	-51.1833	?	10	16.8	17.7	87.1	63.6
629	MZUSP	42540	T. episcopus	episcopus	6	F	Brasil	Pará	Rio Fresco	Gorotire	-7.71667	-51.1833	?	9.7	17.1	19.8	93.9	67.9
630	MZUSP	43528	T. episcopus	episcopus	6	M	Brasil	Pará	Belén	?	-1.454	-48.4988	?	9.9	17	18.1	93.1	61.4
631	MZUSP	45890	T. episcopus	episcopus	6	F	Brasil	Pará	Belén	Parque estadual do Utinga	-1.41681	-48.4103	?	11	19.7	20.4	92.5	66.4
632	MZUSP	45891	T. episcopus	episcopus	6	M	Brasil	Pará	Belén	Parque estadual do Utinga	-1.41681	-48.4103	?	9.9	17.8	19.2	91	64.9
633	MZUSP	45892	T. episcopus	episcopus	6	M	Brasil	Pará	Belén	Parque estadual do Utinga	-1.41681	-48.4103	?	10.3	20.3	19.6	94	64.1
634	MZUSP	45893	T. episcopus	episcopus	6	F	Brasil	Pará	Belén	Parque estadual do Utinga	-1.41681	-48.4103	?	10.2	17.4	19	88.9	58.7
635	MZUSP	45894	T. episcopus	episcopus	6	M	Brasil	Pará	Belén	Parque estadual do Utinga	-1.41681	-48.4103	?	10.1	17.2	19.6	93.7	64.2
636	MZUSP	45895	T. episcopus	episcopus	6	F	Brasil	Pará	Belén	Parque estadual do Utinga	-1.41681	-48.4103	?	10.1	17.3	19.2	85.1	58.9
637	MZUSP	45896	T. episcopus	episcopus	6	F	Brasil	Pará	Belén	?	-1.454	-48.4988	?	10.3	19	20.7	95.7	63.3
638	MZUSP	47355	T. episcopus	episcopus	6	M	Brasil	Pará	Forlândia	?	-3.83011	-55.4972	?	9.9	16.2	19.1	87.8	58.1
639	MZUSP	53063	T. episcopus	episcopus	6	F	Brasil	Goiás	Araguatins	?	-5.63333	-48.1167	?	10.1	17.4	19	91	65.1
640	MZUSP	53064	T. episcopus	episcopus	6	M	Brasil	Goiás	Araguatins	?	-5.63333	-48.1167	?	9.9	16.6	18.4	90.5	63.9
641	MZUSP	53065	T. episcopus	episcopus	6	F	Brasil	Goiás	Araguatins	?	-5.63333	-48.1167	?	9.9	18.5	20.5	91.9	65.1
642	MZUSP	53067	T. episcopus	episcopus	6	M	Brasil	Goiás	Araguatins	?	-5.63333	-48.1167	?	10.2	16.7	18.3	85.1	57.9
643	MZUSP	53069	T. episcopus	episcopus	6	M	Brasil	Goiás	Araguatins	?	-5.63333	-48.1167	?	9.5	16.7	17.9	94.6	69.4
644	MZUSP	56244	T. episcopus	episcopus	6	F	Brasil	Roraima	Rio Mucajaí	?	-2.41667	-60.8667	?	9.6	17.5	19.5	89.8	58.5
645	MZUSP	56245	T. episcopus	episcopus	6	F	Brasil	Roraima	Rio Mucajaí	?	-2.41667	-60.8667	?	10.4	18.3	18.7	91.5	61.7
646	MZUSP	56246	T. episcopus	episcopus	6	F	Brasil	Roraima	Rio Mucajaí	?	-2.41667	-60.8667	?	9.4	18.5	19.6	88.3	63.2
647	MZUSP	56247	T. episcopus	episcopus	6	F	Brasil	Roraima	Boa Vista	Rio Mucajai	2.41667	-60.8667	?	10.2	17.5	18.5	86.3	60.4
648	MZUSP	56248	T. episcopus	episcopus	6	F	Brasil	Roraima	Rio Mucajaí	?	-2.41667	-60.8667	?	9.8	16.9	18.7	91.2	60.7
649	MZUSP	59225	T. episcopus	episcopus	6	M	Brasil	Pará	Forlândia	?	-3.83011	-55.4972	?	9.5	17.3	18.7	90.1	62
650	MZUSP	59227	T. episcopus	episcopus	6	F	Brasil	Pará	Forlândia	?	-3.83011	-55.4972	?	9.7	17.4	19.6	88.8	58.6
651	MZUSP	59228	T. episcopus	episcopus	6	F	Brasil	Pará	Forlândia	?	-3.83011	-55.4972	?	10.1	17.9	18.1	89.1	58.6
652	MZUSP	59231	T. episcopus	episcopus	6	M	Brasil	Pará	Forlândia	?	-3.83011	-55.4972	?	9.7	16.9	18.5	91.8	61.8
653	MZUSP	59232	T. episcopus	episcopus	6	?	Brasil	Pará	Forlândia	?	-3.83011	-55.4972	?	9	17.5	18	87.1	58.5
654	MZUSP	59235	T. episcopus	episcopus	6	M	Brasil	Pará	Forlândia	?	-3.83011	-55.4972	?	8.8	15.4	19.2	89.6	60
655	MZUSP	59238	T. episcopus	episcopus	6	F	Brasil	Pará	Forlândia	?	-3.83011	-55.4972	?	9.9	16.8	18.4	92.6	59.5
656	MZUSP	59239	T. episcopus	episcopus	6	M	Brasil	Pará	Forlândia	?	-3.83011	-55.4972	?	9.4	15.8	18.5	91.3	61.6
657	MZUSP	59675	T. episcopus	episcopus	6	M	Brasil	Pará	Belén	?	-1.454	-48.4988	?	9.5	16.5	18.9	88.4	58.1
658	MZUSP	60471	T. episcopus	episcopus	6	M	Brasil	Pará	Jacaré-Acanga	?	-6.26667	-57.65	?	9.9	17	18.3	90.1	62.3
659	MZUSP	60472	T. episcopus	episcopus	6	M	Brasil	Pará	Jacaré-Acanga	?	-6.26667	-57.65	?	9.5	17.5	19.1	91.9	65.3
660	MZUSP	60473	T. episcopus	episcopus	6	F	Brasil	Pará	Jacaré-Acanga	?	-6.26667	-57.65	?	10.6	17.4	18	87.2	60.9
661	MZUSP	60945	T. episcopus	episcopus	6	F	Brasil	Pará	Forlândia	?	-3.83011	-55.4972	?	9.4	16.6	17.7	88.4	61.5
662	MZUSP	60946	T. episcopus	episcopus	6	?	Brasil	Pará	Forlândia	?	-3.83011	-55.4972	?	9.7	17.2	18.2	89.2	57.1
663	MZUSP	60949	T. episcopus	episcopus	6	M	Brasil	Pará	Forlândia	?	-3.83011	-55.4972	?	9.7	16.2	18.3	91.3	60.4
664	MZUSP	60950	T. episcopus	episcopus	6	F	Brasil	Pará	Forlândia	?	-3.83011	-55.4972	?	10.1	15.7	18	90.5	62.6
665	MZUSP	60951	T. episcopus	episcopus	6	F	Brasil	Pará	Forlândia	?	-3.83011	-55.4972	?	10	17.6	18.2	84	60.6
666	MZUSP	62424	T. episcopus	episcopus	6	F	Brasil	Amazonas	Rio Aripuanã	Periquito	-7.31667	-60.35	?	9.4	16.4	18.1	85.8	61.4
667	MZUSP	62502	T. episcopus	episcopus	6	F	Brasil	Amazonas	Maués	Rio Maraú	-3.81424	-57.4936	?	9.6	16.6	19.2	85.4	61.4
668	MZUSP	62504	T. episcopus	episcopus	6	M	Brasil	Pará	Alter do Chão	?	-2.51667	-54.95	?	9.2	16.1	18.4	89.7	61.1
669	MZUSP	62506	T. episcopus	episcopus	6	F	Brasil	Pará	Oriximiná	?	-4.75	-55.8667	?	9.8	17.5	19.4	86.6	57.7
670	MZUSP	62508	T. episcopus	episcopus	6	F	Brasil	Pará	Igarapé açú	Rio amazonas	-1.11667	-47.6167	?	9.7	17.3	18.3	?	?
671	MZUSP	62509	T. episcopus	episcopus	6	?	Brasil	Amazonas	Parintins	Lago Acu	-2.83333	-56.9333	?	9.9	17.8	18.1	91.6	65.1
672	MZUSP	62510	T. episcopus	episcopus	6	F	Brasil	Amazonas	Maués	Rio Maraú	-3.81424	-57.4936	?	9.1	16.2	17.7	87.1	61.4
673	MZUSP	62624	T. episcopus	episcopus	6	M	Brasil	Pará	Forlândia	?	-3.83011	-55.4972	?	10.4	18.5	20	88.5	62.1
674	MZUSP	62625	T. episcopus	episcopus	6	F	Brasil	Pará	Forlândia	?	-3.83011	-55.4972	?	10.3	18.3	18.6	87.9	59.5
675	MZUSP	68099	T. episcopus	episcopus	6	F	Brasil	Acre	Rio Branco	?	-9.98643	-67.8276	?	10.1	17.2	18.8	88.3	63.2
676	MZUSP	72661	T. episcopus	episcopus	6	?	Brasil	Pará	Urucurituba	?	-3.79204	-55.5217	?	9.3	16.3	18.9	87.8	58.4
677	MZUSP	72662	T. episcopus	episcopus	6	F	Brasil	Pará	Forlândia	?	-3.83011	-55.4972	?	9.8	17	19.2	90.8	60.4
678	MZUSP	72663	T. episcopus	episcopus	6	F	Brasil	Pará	Forlândia	?	-3.83011	-55.4972	?	9.4	16.2	18.6	88.6	58.2
679	MZUSP	72664	T. episcopus	episcopus	6	F	Brasil	Pará	Forlândia	?	-3.83011	-55.4972	?	10	18	20.2	85.2	61.2
680	MZUSP	72665	T. episcopus	episcopus	6	F	Brasil	Pará	Forlândia	?	-3.83011	-55.4972	?	10.4	17.9	19.8	89.8	60.4
681	MZUSP	72666	T. episcopus	episcopus	6	M	Brasil	Pará	Forlândia	?	-3.83011	-55.4972	?	9.4	15.8	17	90	61.7
682	MZUSP	72667	T. episcopus	episcopus	6	F	Brasil	Pará	Forlândia	?	-3.83011	-55.4972	?	9.9	18.6	20.9	88.2	55.9
683	MZUSP	72668	T. episcopus	episcopus	6	F	Brasil	Pará	Forlândia	?	-3.83011	-55.4972	?	10.6	18	18.6	90.4	64.2
684	MZUSP	72669	T. episcopus	episcopus	6	F	Brasil	Pará	Forlândia	?	-3.83011	-55.4972	?	10.4	17.8	18.7	89.2	58.6
685	MZUSP	72670	T. episcopus	episcopus	6	M	Brasil	Pará	Forlândia	?	-3.83011	-55.4972	?	9.5	17.5	19.2	90.3	61.1
686	MZUSP	72672	T. episcopus	episcopus	6	M	Brasil	Pará	Forlândia	?	-3.83011	-55.4972	?	9	17.9	20.1	95.3	65.6
687	MZUSP	73921	T. episcopus	episcopus	6	M	Brasil	Pará	Forlândia	?	-3.83011	-55.4972	?	9.7	18	17.8	88.8	62.3
688	MZUSP	73922	T. episcopus	episcopus	6	F	Brasil	Pará	Forlândia	?	-3.83011	-55.4972	?	9.9	18.1	19.7	87.6	55.6
689	MZUSP	73923	T. episcopus	episcopus	6	F	Brasil	Pará	Forlândia	?	-3.83011	-55.4972	?	9	16.2	17.3	87.3	64.1
690	MZUSP	73924	T. episcopus	episcopus	6	M	Brasil	Pará	Forlândia	?	-3.83011	-55.4972	?	10	16.7	19.3	93.2	60.2
691	MZUSP	74833	T. episcopus	episcopus	6	F	Brasil	Pará	Urucurituba	?	-3.79204	-55.5217	?	10.3	18.9	21.2	89.8	61.1
692	MZUSP	74835	T. episcopus	episcopus	6	M	Brasil	Pará	Forlândia	?	-3.83011	-55.4972	?	9.8	16.4	17.5	93.8	56.3
693	MZUSP	82463	T. episcopus	episcopus	6	M	Brasil	Amapá	Macopá	Vila nova	-0.146111	-51.545000°	29	9.2	16.3	19.6	87.5	58
694	MZUSP	93478	T. episcopus	episcopus	6	F	Brasil	Pará	Margen Izq Rio Xingú	?	-3.72156	-51.0662	?	10.1	18	19.6	?	59.6
695	MZUSP	95739	T. episcopus	episcopus	6	M	Brasil	Pará	Margen Izq Rio Xingú	?	-3.49098	-51.8945	?	9.5	17.3	18.6	93.1	65.6
696	MZUSP	96537	T. episcopus	episcopus	6	F	Brasil	Amazonas	Ilha do castanho	?	-5.93795	-59.1683	?	9.6	16.4	18	87.7	61.2
697	MZUSP	10564	T. episcopus	mediana	6	M	Brasil	Amazonas	Parintins	?	-2.6	-56.7333	?	9.5	17.1	19	93.7	61.9
698	MZUSP	17003	T. episcopus	mediana	6	M	Brasil	Amazonas	Iauaretê	?	0.6	-69.2	?	9.3	18.2	18.8	92.5	57.2
699	MZUSP	17004	T. episcopus	mediana	6	F	Brasil	Amazonas	Manacapurú	?	-3.28281	-60.6351	?	10.2	17.8	19.3	88.4	60.1
700	MZUSP	17791	T. episcopus	mediana	6	M	Brasil	Amazonas	Itacoatiara	?	-3.13333	-58.4167	?	10.1	18.4	18.6	82.3	56.6
701	MZUSP	19211	T. episcopus	mediana	6	M	Brasil	Amazonas	Itacoatiara	?	-3.13333	-58.4167	?	9	16.9	19.1	86.5	61.1
702	MZUSP	19213	T. episcopus	mediana	6	F	Brasil	Amazonas	Itacoatiara	?	-3.13333	-58.4167	?	10.1	17.1	18.4	89.7	57.9
703	MZUSP	19215	T. episcopus	mediana	6	M	Brasil	Amazonas	Itacoatiara	?	-3.13333	-58.4167	?	9	17.3	18.5	83.1	60.5
704	MZUSP	19220	T. episcopus	mediana	6	M	Brasil	Pará	Piquiatuba	?	-3.05	-55.1167	?	9.3	16.5	19.7	94.5	66.2
705	MZUSP	19222	T. episcopus	mediana	6	F	Brasil	Pará	Rio Tapajós	?	-2.4	-54.6833	?	9.8	18.5	19.1	90.3	61
706	MZUSP	35823	T. episcopus	mediana	6	F	Brasil	Amazonas	Rio Branco	?	-9.96667	-67.8	?	10.4	18.1	20.5	88	61.1
707	MZUSP	35825	T. episcopus	mediana	6	F	Brasil	Acre	Vila Placido de Castro	?	-10.3261	-67.1753	?	9.6	16.6	19.8	88.2	62.7
708	MZUSP	35826	T. episcopus	mediana	6	F	Brasil	Rondônia	Rio Abunã	?	-9.68333	-65.5333	?	9.4	16.7	19.1	91.2	61.3
709	MZUSP	60947	T. episcopus	mediana	6	M	Brasil	Pará	Forlândia	?	-3.83011	-55.4972	?	9	16.9	18.1	90.1	61.6
710	MZUSP	60948	T. episcopus	mediana	6	F	Brasil	Pará	Forlândia	?	-3.83011	-55.4972	?	9.9	17.4	19.1	90.8	58.7
711	MZUSP	62421	T. episcopus	mediana	6	M	Brasil	Amazonas	Rio Aripuanã	Periquito	-7.31667	-60.35	?	8.9	16.5	18.4	89.7	63.5
712	MZUSP	62422	T. episcopus	mediana	6	F	Brasil	Amazonas	Prainha	?	-7.26667	-60.3833	?	9.5	18.5	19	94.1	63.6
713	MZUSP	62423	T. episcopus	mediana	6	M	Brasil	Amazonas	Rio Aripuanã	Periquito	-7.31667	-60.35	?	9	15.8	18.5	89	62.2
714	MZUSP	62505	T. episcopus	mediana	6	M	Brasil	Amazonas	Tarumã-açu	?	-3.06667	-60.1167	?	9.6	16.6	19.4	88	60.4
715	MZUSP	100215	T. episcopus	mediana	6	M	Brasil	Rondonia	MI Rio Ji-Parana	?	-8.89917	-62.0925	32	9.7	17.5	19.9	92.6	65
716	MZUSP	100216	T. episcopus	mediana	6	F	Brasil	Rondonia	ME Rio Ji-Parana	?	-8.89261	-62.0884	32	10.1	17.4	19.8	89	59.8
717	MZUSP	DCC-082	T. episcopus	mediana	6	M	Brasil	Matro Grosso	Colniza	Faz. Florestal Santa María	-9.20222	-59.3506	34	9.6	17.5	19.7	90.3	64.4
718	MZUSP	J553	T. episcopus	mediana	6	F	Brasil	Rondonia	Mutum	Rio Madeira	-9.59722	-64.9897	?	10.2	17.1	18.4	90.9	64
719	MZUSP	6256	T. sayaca	sayaca	10	M	Brasil	Espiritu Santo	?	?	-20.3333	-40.2833	?	12.1	20.4	22.2	96.8	64.8
720	MZUSP	8988	T. sayaca	sayaca	10	M	Brasil	Rio Grande do Sul	Itaquí	?	-29.9903	-54.7466	?	9	16.6	19.1	93.6	63.8
721	MZUSP	8989	T. sayaca	sayaca	10	M	Brasil	Rio Grande do Sul	Itaquí	?	-29.9903	-54.7466	?	9.2	16.8	17.9	94.4	65.6
722	MZUSP	10019	T. sayaca	sayaca	10	M	Brasil	Mato Grosso do Sul	Corumba	?	-19.0082	-57.6516	?	9.3	16.3	18.4	90.3	63.5
723	MZUSP	10330	T. sayaca	sayaca	10	M	Brasil	Bahia	Belmonte	?	-15.8612	-38.8768	?	10.4	18.4	20.9	94.7	70.8
724	MZUSP	11348	T. sayaca	sayaca	10	M	Brasil	Bahia	Ilha Me. De Deus	?	-12.7387	-38.6109	?	10.3	19.2	19.9	92.6	63.5
725	MZUSP	11349	T. sayaca	sayaca	10	F	Brasil	Bahia	Ilha Me. De Deus	?	-12.7387	-38.6109	?	10.8	18.5	20.7	88.9	63.2
726	MZUSP	12259	T. sayaca	sayaca	10	M	Brasil	Mato Grosso	Miranda	?	-20.236	-56.3751	?	9.9	17.6	18.9	97.3	65.8
727	MZUSP	12631	T. sayaca	sayaca	10	M	Brasil	Mato Grosso do Sul	Aquídauana	?	-20.476	-55.7887	?	9.3	17	18.9	93	65.2
728	MZUSP	13294	T. sayaca	sayaca	10	F	Brasil	Matto Grosso	Miranda	?	-20.236	-56.3751	?	9.5	18	20	89.9	56.4
729	MZUSP	15210	T. sayaca	sayaca	10	M	Brasil	Goiás	Fazenda Boa Vista	?	-15.75	-49.3333	?	9.1	15.6	19	89.2	61.7
730	MZUSP	15814	T. sayaca	sayaca	10	F	Brasil	Minas Gerais	Riacho Pandeiros	?	-15.7	-44.6	?	9.5	16.3	18.4	93.9	63.6
731	MZUSP	15989	T. sayaca	sayaca	10	F	Brasil	Minas Gerais	María da Fé	?	-22.3082	-45.3741	?	10	17.2	17.5	91.8	63.6
732	MZUSP	17349	T. sayaca	sayaca	10	M	Brasil	Mato Grosso	Cuibá	?	-15.5833	-56.0833	?	10.7	18	18.2	88.8	60.3
733	MZUSP	17350	T. sayaca	sayaca	10	M	Brasil	SP	Serra de Japi e Ermida	?	-23.2333	-46.95	?	9.2	16.9	18.9	89.9	60.2
734	MZUSP	17351	T. sayaca	sayaca	10	F	Brasil	Mato Grosso	Chapada dos Guimarães	?	-15.4333	-55.75	?	9	16.9	18.6	87.4	60.7
735	MZUSP	17352	T. sayaca	sayaca	10	F	Brasil	Mato Grosso	Chapada dos Guimarães	?	-15.4333	-55.75	?	9.1	16.5	18.7	89.7	59.5
736	MZUSP	18119	T. sayaca	sayaca	10	M	Brasil	SP	Ipiranga	MZUSP	-23.5872	-46.6096	?	8.5	14.1	17.1	95.4	66.7
737	MZUSP	18356	T. sayaca	sayaca	10	M	Brasil	Mato Groso del Sul	Salobra	?	-21.2334	-57.133	?	9.1	16.4	18.9	93	57.1
738	MZUSP	18443	T. sayaca	sayaca	10	M	Brasil	Mato Grosso do Sul	Viramão	?	-21.45	-54.7667	?	9.2	16.7	20.7	89.9	60.7
739	MZUSP	18444	T. sayaca	sayaca	10	M	Brasil	Mato Grosso do Sul	Viramão	?	-21.45	-54.7667	?	9.6	16.7	17.6	91.7	63.2
740	MZUSP	18602	T. sayaca	sayaca	10	M	Brasil	Pernambucano	Ilha de Itamaracá	?	-7.75	-34.85	?	10.5	18	20	89.6	62.8
741	MZUSP	18603	T. sayaca	sayaca	10	M	Brasil	Pernambucano	Ilha de Itamaracá	?	-7.75	-34.85	?	10.6	17.6	21	92.4	62.6
742	MZUSP	23782	T. sayaca	sayaca	10	M	Brasil	SP	Fazenda Santa Rosa	?	-20.8333	-50.1167	?	8.8	16.2	18.9	90.6	62
743	MZUSP	23785	T. sayaca	sayaca	10	F	Brasil	SP	Fazenda Ponte nova	?	-20.5833	-49.5	?	9.7	17	19.3	?	65.9
744	MZUSP	24661	T. sayaca	sayaca	10	M	Brasil	Espirito Santo	Lagoa Pau Grande	?	-19.5579	-40.4357	?	10.2	18.2	23.1	94.3	67.5
745	MZUSP	25753	T. sayaca	sayaca	10	F	Brasil	Minas Gerais	Alto Rio Dôce	?	-21.0333	-43.4167	?	10.8	19.3	21.6	94.6	66.1
746	MZUSP	25754	T. sayaca	sayaca	10	M	Brasil	Minas Gerais	Rio Dõce	?	-19.248	-41.074	?	10.3	17.7	19.5	91.6	62.1
747	MZUSP	25756	T. sayaca	sayaca	10	M	Brasil	Minas Gerais	Faz. Boa Esperança	?	-19.75	-43	?	9.8	17.6	21.2	94.2	64.6
748	MZUSP	25757	T. sayaca	sayaca	10	M	Brasil	Minas Geraiss	Fazenda Boa Esperanza	Sao José de Lagoa	-19.75	-43.05	?	9.8	16.9	19.8	96.9	63.7
749	MZUSP	25758	T. sayaca	sayaca	10	M	Brasil	Minas Geraiss	Fazenda Boa Esperanza	Sao José de Lagoa	-19.75	-43.05	?	9.6	16.6	19.9	92.7	63.1
750	MZUSP	25760	T. sayaca	sayaca	10	M	Brasil	Minas Geraiss	Fazenda Boa Esperanza	Sao José de Lagoa	-19.75	-43.05	?	9.3	16.8	16.3	86.9	65.6
751	MZUSP	25761	T. sayaca	sayaca	10	M	Brasil	Minas Gerais	Alto Rio Dôce	?	-21.0333	-43.4167	?	9.7	17.3	20.2	90.5	64.9
752	MZUSP	25762	T. sayaca	sayaca	10	M	Brasil	Minas gerais	?	?	-19.248	-41.074	?	9.3	16.9	21.2	93.4	64.9
753	MZUSP	26210	T. sayaca	sayaca	10	?	Brasil	Matto Grosso do Sul	Salobra	?	-20.1667	-56.5167	?	9.2	17.3	19	93.9	54.7
754	MZUSP	27102	T. sayaca	sayaca	10	F	Brasil	Rio de Janeiro	lagoa Feia	?	-21.9793	-41.3812	?	10.8	18.6	22.4	91.7	62.7
755	MZUSP	27370	T. sayaca	sayaca	10	M	Brasil	Rio de janeiro	Angras dos Reis	?	-23.0058	-44.3158	?	10.6	18.4	21	95.9	64
756	MZUSP	28383	T. sayaca	sayaca	10	M	Brasil	Espiritu Santo	Guarapari	?	-20.6741	-40.4997	?	?	?	21.6	95.5	68.9
757	MZUSP	28753	T. sayaca	sayaca	10	M	Brasil	SP	Monte alegre	?	-22.69	-46.6826	?	9.7	18.1	18.6	92.7	66
758	MZUSP	29198	T. sayaca	sayaca	10	M	Brasil	Rio de Janeiro	Rio Muriaé	?	-21.1513	-42.2726	?	10.1	18	20.5	93.5	63.9
759	MZUSP	29200	T. sayaca	sayaca	10	?	Brasil	RJ	Cardoso Moreira	Rio Muriaé	-21.4833	-41.6167	?	10.5	19	21.9	98	68.9
760	MZUSP	30748	T. sayaca	sayaca	10	M	Brasil	Mato Grosso do Sul	Corumbá	?	-19.0132	-57.6363	?	9.4	16.1	18.4	89.8	62.9
761	MZUSP	30751	T. sayaca	sayaca	10	F	Brasil	SP	Guiabá	?	-15.6014	-56.0979	?	9.3	16.3	19.1	92.5	65.2
762	MZUSP	30752	T. sayaca	sayaca	10	M	Brasil	Mato Grosso do Sul	Corumbá	?	-19.0132	-57.6363	?	8.9	17.1	19	86.3	57
763	MZUSP	30753	T. sayaca	sayaca	10	F	Brasil	SP	Guiabá	?	-15.6014	-56.0979	?	9.7	16.9	18.6	86.3	57.3
764	MZUSP	30754	T. sayaca	sayaca	10	M	Brasil	Mato Grosso	Cuibá	?	-15.5833	-56.0833	?	9.7	16.4	18.1	93.6	64.6
765	MZUSP	30755	T. sayaca	sayaca	10	M	Brasil	Matto Grosso do sul	Corumbá	?	-19.0082	-57.6516	?	9.1	15.9	19.1	90.9	63.2
766	MZUSP	30756	T. sayaca	sayaca	10	F	Brasil	Mato Grosso	Cuibá	?	-15.5833	-56.0833	?	9.4	17.3	18.7	86	59.5
767	MZUSP	31822	T. sayaca	sayaca	10	?	Brasil	SP	Aricanduba	?	-23.5658	-46.5041	?	8.4	15.4	19.8	94.7	?
768	MZUSP	31932	T. sayaca	sayaca	10	M	Brasil	SP	Pôrto Marcondes	?	-22.5333	-52.0333	?	10	16.8	17.6	93.5	62
769	MZUSP	31951	T. sayaca	sayaca	10	F	Brasil	SP	Ilha queimada Grande	?	-24.4853	-46.6734	?	9.6	18.2	18.7	89.6	63.5
770	MZUSP	32592	T. sayaca	sayaca	10	F	Brasil	Mato Grosso	Xavantiva	?	-14.6644	-52.3585	?	10	16.6	19	85.1	58.7
771	MZUSP	33805	T. sayaca	sayaca	10	M	Brasil	Rio de Janeiro	Instituto Oswaldo Cruz	?	-22.8833	-43.25	?	9.6	16.1	20	94.5	63.2
772	MZUSP	33808	T. sayaca	sayaca	10	M	Brasil	RJ	Fazenda Guinle	?	-22.45	-43	?	10.5	18.7	19.6	92	64.9
773	MZUSP	33809	T. sayaca	sayaca	10	F	Brasil	Bahia	Ilhéus	?	-14.7932	-39.0464	?	?	?	20.2	91.8	65.8
774	MZUSP	33810	T. sayaca	sayaca	10	F	Brasil	Ceará	Pacotí	Serra do Baturité	-4.34924	-38.892	?	10.1	18	18	90.6	62.3
775	MZUSP	34455	T. sayaca	sayaca	10	M	Brasil	RJ	Maromba	?	-22.333	-44.6102	?	10.3	17.6	20.1	94.8	62
776	MZUSP	34456	T. sayaca	sayaca	10	?	Brasil	Rio de Janeiro	Agulhas Negras	Fazenda Bela Vista	-22.3833	-44.6333	?	11.3	18.1	19.9	92.4	63
777	MZUSP	34457	T. sayaca	sayaca	10	M	Brasil	Rio de J	Itatiaia	?	-22.4902	-44.5679	?	10.2	17.7	21.5	96.7	67.1
778	MZUSP	34714	T. sayaca	sayaca	10	M	Brasil	Minas Gerais	Baependi	?	-21.9586	-44.8884	?	9.3	16.5	18.4	92.6	69.5
779	MZUSP	35548	T. sayaca	sayaca	10	F	Brasil	Santa Catarina	Caçador	?	-26.7762	-51.0125	?	8.8	16.7	17.3	84.9	57.6
780	MZUSP	36478	T. sayaca	sayaca	10	F	Brasil	RJ	Mauá	?	-22.3333	-44.55	?	9.7	17.4	19.7	94.3	66
781	MZUSP	37101	T. sayaca	sayaca	10	M	Brasil	Paraná	Rio Paracaí	?	-23.6833	-53.95	?	9.7	17	20.7	89	62.2
782	MZUSP	37103	T. sayaca	sayaca	10	M	Brasil	Parana	Rio Paraná	Porto Camargo	-23.3709	-53.7489	?	9.8	16.8	19	93	65.7
783	MZUSP	37629	T. sayaca	sayaca	10	M	Brasil	Alagoas	Palmeira dos indios	?	-9.40611	-36.6331	?	10	17.5	20.4	91.7	65.2
784	MZUSP	37630	T. sayaca	sayaca	10	M	Brasil	Alagoas	Riachão	?	-9.33333	-36.4	?	9.8	17.1	20.1	99.3	68.7
785	MZUSP	37631	T. sayaca	sayaca	10	M	Brasil	Alagoas	Riachão	?	-9.33333	-36.4	?	9.8	17.4	19.1	92	63.9
786	MZUSP	37632	T. sayaca	sayaca	10	M	Brasil	Alagoas	Mangabeira	?	-9.91667	-36.1333	?	10.6	17.8	19.4	90.6	63.7
787	MZUSP	37633	T. sayaca	sayaca	10	F	Brasil	Alagoas	Mangabeira	?	-9.91667	-36.1333	?	10.2	18.4	20.2	89.7	60.7
788	MZUSP	37634	T. sayaca	sayaca	10	F	Brasil	Alagoas	Mangabeira	?	-9.64709	-35.7141	?	10.2	17.3	21.2	87.3	59.1
789	MZUSP	38677	T. sayaca	sayaca	10	M	Brasil	Rio Grande do Sul	Santa María	?	-29.6872	-53.8154	?	9	16.4	19.7	88.9	?
790	MZUSP	38856	T. sayaca	sayaca	10	M	Brasil	Rio Grande do Sul	Farrouphlha	?	-29.2333	-51.35	?	8.2	15.5	18.3	92.1	61.2
791	MZUSP	39234	T. sayaca	sayaca	10	M	Brasil	Alagoas	Jequiá da praia	Usina de Sinimbu	-10.0107	-36.0259	?	10	17.5	20.2	87	60.1
792	MZUSP	39235	T. sayaca	sayaca	10	F	Brasil	Alagoas	Usina Sinimbu	?	-9.91667	-36.1333	?	10.6	18.9	19.6	84.9	60.6
793	MZUSP	39236	T. sayaca	sayaca	10	M	Brasil	Alagoas	Usina Sinimbu	?	-10.0107	-36.0259	?	10.3	16.7	21.1	91.2	63.4
794	MZUSP	40365	T. sayaca	sayaca	10	M	Brasil	Paraíba	Mamanguape	?	-6.83333	-35.1167	?	9.8	17.6	18.7	92.4	63.6
795	MZUSP	40366	T. sayaca	sayaca	10	M	Brasil	Paraíba	Mamanguape	?	-6.83559	-35.1251	?	9.4	17.3	20.3	89.7	61
796	MZUSP	40367	T. sayaca	sayaca	10	F	Brasil	Paraíba	Mamanguape	?	-6.83559	-35.1251	?	10	18.4	20.2	90.4	64.7
797	MZUSP	40368	T. sayaca	sayaca	10	F	Brasil	Paraíba	Mamanguape	?	-6.83333	-35.1167	?	10.2	18.9	20.7	92	62.8
798	MZUSP	40369	T. sayaca	sayaca	10	F	Brasil	Paraíba	Mamanguape	?	-6.65068	-35.1348	?	10.8	19	20.8	91.5	61.7
799	MZUSP	40371	T. sayaca	sayaca	10	M	Brasil	Paraíba	Coremas	?	-7.01002	-37.9195	?	10.2	17.5	20	?	?
800	MZUSP	41125	T. sayaca	sayaca	10	M	Brasil	Bahía	Buritirima	?	-10.7167	-43.65	?	10.9	19.2	20.3	94.4	69.3
801	MZUSP	41126	T. sayaca	sayaca	10	M	Brasil	Bahia	Buritirama	?	-10.7172	-43.6312	?	9.7	17	19.7	89.1	61.8
802	MZUSP	41129	T. sayaca	sayaca	10	M	Brasil	Bahia	Santa Rita de Cassia	?	-6.55553	-36.5997	?	9.3	16.3	19	90	63.9
803	MZUSP	42004	T. sayaca	sayaca	10	M	Brasil	Ceará	Pacotí	Serra do Baturité	-4.34924	-38.892	?	9.8	16.6	20	94	64.8
804	MZUSP	42005	T. sayaca	sayaca	10	M	Brasil	Ceará	Pacotí	Serra do Baturité	-4.34924	-38.892	?	9.8	17.3	18.6	92.4	64.5
805	MZUSP	42006	T. sayaca	sayaca	10	M	Brasil	Ceará	Serra Baturité	?	-4.3182	-38.8833	?	10.3	18.1	19.2	92.7	62.1
806	MZUSP	42007	T. sayaca	sayaca	10	F	Brasil	Ceará	Pacotí	Serra do Baturité	-4.34924	-38.892	?	10.4	18.4	19.6	92.6	63.9
807	MZUSP	42008	T. sayaca	sayaca	10	M	Brasil	Ceará	Baturité	?	-4.3326	-38.8773	?	10.2	17.8	19.7	99.8	66.7
808	MZUSP	42009	T. sayaca	sayaca	10	M	Brasil	Ceará	Açudinha	?	-4.5	-38.5667	?	10	18.2	19.9	95.1	69.1
809	MZUSP	42010	T. sayaca	sayaca	10	F	Brasil	Ceará	Serra de Baturité	Açudinha	-4.5	-38.5667	?	10.8	19.4	21	91.8	61.2
810	MZUSP	42011	T. sayaca	sayaca	10	M	Brasil	Ceará	Icaraí	Mosquito	-3.1	-39.7	?	10.3	17.5	19.6	95.1	64.6
811	MZUSP	42012	T. sayaca	sayaca	10	F	Brasil	Ceará	Icaraí	Mosquito	-3.1	-39.7	?	10.4	17.3	19.5	89.9	64.9
812	MZUSP	42535	T. sayaca	sayaca	10	M	Brasil	Pará	Conceição do Araguaia	?	-8.25	-49.2833	?	8.9	16.5	19.1	86.1	60.6
813	MZUSP	42536	T. sayaca	sayaca	10	F	Brasil	Pará	Conceição do Araguaia	?	-8.17743	-49.4466	?	8.7	16.4	19.1	85.3	61.3
814	MZUSP	43304	T. sayaca	sayaca	10	M	Brasil	SP	Fazenda Barreiro Rico	?	-22.75	-48.15	?	9.2	16.7	20	86.8	60.2
815	MZUSP	43750	T. sayaca	sayaca	10	?	Brasil	SP	Serra de Caraguatatuba	?	-23.55	-45.45	?	10.1	18	19.6	92.5	64.2
816	MZUSP	49010	T. sayaca	sayaca	10	M	Brasil	SP	Rio Ipiranga	primeiro Morro	-24.3667	-47.8333	?	9.5	17.2	19.2	95	66.5
817	MZUSP	49011	T. sayaca	sayaca	10	F	Brasil	SP	Rio Ipiranga	primeiro Morro	-24.3667	-47.8333	?	10	17.9	18.8	90.1	63.4
818	MZUSP	49012	T. sayaca	sayaca	10	M	Brasil	SP	Rio Ipiranga	Primeiro Morro	-24.3667	-47.8333	?	9.1	16.1	19.8	94.3	64.5
819	MZUSP	49013	T. sayaca	sayaca	10	M	Brasil	SP	Rio Ipiranga	primeiro Morro	-24.3667	-47.8333	?	9.8	16.7	20.1	87.2	60.3
820	MZUSP	49014	T. sayaca	sayaca	10	F	Brasil	SP	Rio Ipiranga	primeiro Morro	-24.3667	-47.8333	?	9.3	17.8	20.8	90.4	62.7
821	MZUSP	49017	T. sayaca	sayaca	10	M	Brasil	SP	Rio Ipiranga	primeiro Morro	-24.3667	-47.8333	?	9.8	18	20	89.4	60
822	MZUSP	49018	T. sayaca	sayaca	10	F	Brasil	SP	Rio Ipiranga	Tamandúa	-24.2667	-47.8333	?	9.2	15.9	18.6	93.9	64.9
823	MZUSP	49019	T. sayaca	sayaca	10	F	Brasil	SP	Rio Ipiranga	Tamandúa	-24.2667	-47.8333	?	10.1	17.5	20.3	91.1	60.5
824	MZUSP	49020	T. sayaca	sayaca	10	M	Brasil	SP	Rio Ipiranga	Tamandúa	-24.2667	-47.8333	?	10.1	17.1	18.1	85.7	60.7
825	MZUSP	49021	T. sayaca	sayaca	10	F	Brasil	SP	Rio Ipiranga	Tamandúa	-24.2667	-47.8333	?	9.5	17	19.5	94.2	66.1
826	MZUSP	49022	T. sayaca	sayaca	10	M	Brasil	SP	Rio Ipiranga	Tamandúa	-24.2667	-47.8333	?	10.5	17.5	20.2	93.7	63.1
827	MZUSP	49024	T. sayaca	sayaca	10	M	Brasil	SP	Rio Ipiranga	Tamandúa	-24.2667	-47.8333	?	8.7	16.4	19	91.4	64.7
828	MZUSP	49025	T. sayaca	sayaca	10	F	Brasil	SP	Rio Ipiranga	Porto Estrada	-24.3167	-47.85	?	9.1	16.4	18.6	86.7	59.6
829	MZUSP	49028	T. sayaca	sayaca	10	M	Brasil	SP	Rio Ipiranga	Porto Estrada	-24.3167	-47.85	?	9.3	16.1	17.9	91.2	63.1
830	MZUSP	49029	T. sayaca	sayaca	10	M	Brasil	SP	Rio Ipiranga	Porto Estrada	-24.3167	-47.85	?	10.6	18.1	20.8	90.7	61.7
831	MZUSP	49030	T. sayaca	sayaca	10	F	Brasil	SP	Rio Ipiranga	Porto Estrada	-24.3167	-47.85	?	10.2	17.5	18.5	88.4	61.2
832	MZUSP	49031	T. sayaca	sayaca	10	F	Brasil	SP	Rio Ipiranga	Porto Estrada	-24.3167	-47.85	?	9.8	16.4	20.5	86	58.4
833	MZUSP	49033	T. sayaca	sayaca	10	F	Brasil	SP	Rio Ipiranga	Porto Estrada	-24.3167	-47.85	?	9.6	17	19	87.9	60.6
834	MZUSP	49036	T. sayaca	sayaca	10	M	Brasil	SP	Onça Parda	?	-24.3167	-47.85	?	10.1	17.9	18.4	92.9	64.3
835	MZUSP	49037	T. sayaca	sayaca	10	M	Brasil	SP	Onça Parda	?	-24.3167	-47.85	?	9.7	17.3	17.9	93.3	63.8
836	MZUSP	49038	T. sayaca	sayaca	10	F	Brasil	SP	Onça Parda	?	-24.3167	-47.85	?	10	17.5	19.6	92.7	66.3
837	MZUSP	49039	T. sayaca	sayaca	10	F	Brasil	SP	Onça Parda	?	-24.3167	-47.85	?	10	17.3	19	90.9	61.4
838	MZUSP	49041	T. sayaca	sayaca	10	M	Brasil	SP	Onça Parda	?	-24.3167	-47.85	?	9.6	16.7	19.4	93.9	63.3
839	MZUSP	49042	T. sayaca	sayaca	10	F	Brasil	SP	Onça Parda	?	-24.3167	-47.85	?	10	16.9	20	89.1	63.1
840	MZUSP	49043	T. sayaca	sayaca	10	F	Brasil	SP	Onça Parda	?	-24.3167	-47.85	?	10.2	17.8	20.8	92.2	64.2
841	MZUSP	49044	T. sayaca	sayaca	10	F	Brasil	SP	Onça Parda	?	-24.3167	-47.85	?	10.4	18	19.4	89.6	61.8
842	MZUSP	50786	T. sayaca	sayaca	10	M	Brasil	SP	Registro	?	-24.5123	-47.8557	?	9.8	18	22	94.6	64.6
843	MZUSP	50788	T. sayaca	sayaca	10	M	Brasil	SP	Rio Ipiranga	primeiro Morro	-24.3667	-47.8333	?	9.8	16.9	20.7	92.5	66.4
844	MZUSP	50789	T. sayaca	sayaca	10	M	Brasil	SP	Riberão Fundo	?	-24.25	-47.75	?	10.5	17.2	19	91.4	64.6
845	MZUSP	50792	T. sayaca	sayaca	10	F	Brasil	SP	Ipiranga	?	-23.5855	-46.599	?	10.4	17.7	19.5	90	?
846	MZUSP	50793	T. sayaca	sayaca	10	F	Brasil	SP	Rio Ipiranga	primeiro Morro	-24.3667	-47.8333	?	8.6	15.1	20.4	90.8	59.5
847	MZUSP	51203	T. sayaca	sayaca	10	F	Brasil	SP	Sao bernardo	?	-23.8986	-46.6122	?	9.5	16.5	19	85.2	57.7
848	MZUSP	51703	T. sayaca	sayaca	10	M	Brasil	SP	Pedregulho	?	-20.2526	-47.481	?	10.5	18	19.6	96.9	67.9
849	MZUSP	51704	T. sayaca	sayaca	10	M	Brasil	SP	Pedregulho	?	-20.2526	-47.481	?	10	17.2	19.8	89.1	60.3
850	MZUSP	51707	T. sayaca	sayaca	10	M	Brasil	SP	Pedregulho	?	-20.2526	-47.481	?	8.8	15.9	19.5	90.6	60.5
851	MZUSP	51708	T. sayaca	sayaca	10	M	Brasil	SP	Pedregulho	?	-20.2526	-47.481	?	10.1	17.1	19.9	91.5	63.9
852	MZUSP	52014	T. sayaca	sayaca	10	F	Brasil	Goiás	Goiânia	?	-16.6869	-49.2648	?	9.9	16.8	18.7	84.9	57.8
853	MZUSP	52016	T. sayaca	sayaca	10	M	Brasil	Goiás	Goiânia	?	-16.6869	-49.2648	?	9.3	16	19.2	92.6	58.8
854	MZUSP	52017	T. sayaca	sayaca	10	M	Brasil	Goiás	Goiânia	?	-16.6869	-49.2648	?	8.9	17.4	19.4	86.9	60.4
855	MZUSP	52019	T. sayaca	sayaca	10	M	Brasil	Gooiás	Trinidade	?	-16.6522	-49.4931	?	9.3	17	20.5	92.9	67.8
856	MZUSP	53070	T. sayaca	sayaca	10	?	Brasil	Goiás	Goiânia	?	-16.6667	-49.2667	?	9.5	17	19.4	88.7	61.7
857	MZUSP	53071	T. sayaca	sayaca	10	M	Brasil	Goiás	Goianira	?	-16.6869	-49.2648	?	8.9	15.7	19.7	91.1	62.9
858	MZUSP	54004	T. sayaca	sayaca	10	F	Brasil	SP	Interlagos	?	-23.7012	-46.698	?	8.7	16.2	19	89.4	61.3
859	MZUSP	54008	T. sayaca	sayaca	10	F	Brasil	SP	Interlagos	?	-23.7012	-46.698	?	9.9	17	19.5	85.1	58.9
860	MZUSP	54012	T. sayaca	sayaca	10	M	Brasil	SP	Interlagos	?	-23.7012	-46.698	?	9.8	17.4	18.6	91.6	64.4
861	MZUSP	54013	T. sayaca	sayaca	10	M	Brasil	SP	Fazenda Santa Madalena	?	-23.3333	-49	?	9	14.9	18.4	91.3	62.1
862	MZUSP	54015	T. sayaca	sayaca	10	M	Brasil	SP	Fazenda Santa Madalena	?	-23.3333	-49	?	9.5	16.9	20.4	93.1	61.9
863	MZUSP	54019	T. sayaca	sayaca	10	F	Brasil	SP	fazenda as pedras	?	-22.9833	-48.75	?	10	17.2	18.4	87.8	61.5
864	MZUSP	54694	T. sayaca	sayaca	10	M	Brasil	SP	Fazenda Barreiro Rico	?	-22.75	-48.15	?	9.8	17.2	20	89.8	63.7
865	MZUSP	54697	T. sayaca	sayaca	10	M	Brasil	SP	Anhembuí	Barreiro Rico	-23.2833	-47.4667	?	10.1	16.7	19.9	92.1	64.3
866	MZUSP	54700	T. sayaca	sayaca	10	M	Brasil	SP	Fazenda Barreiro Rico	?	-22.75	-48.15	?	9.8	16.7	18.6	93.3	66.1
867	MZUSP	55553	T. sayaca	sayaca	10	F	Brasil	SP	Embu-Guaçu	?	-23.8167	-46.8	?	8.8	16.6	19	87.4	59.2
868	MZUSP	55555	T. sayaca	sayaca	10	F	Brasil	SP	Barra do Rio Ribeira	?	-24.7079	-47.5613	?	9.5	17.5	18.5	90.9	63.3
869	MZUSP	57655	T. sayaca	sayaca	10	M	Brasil	SP	Estação Eng. Ferraz	?	-23.9667	-46.6167	?	9.1	16.4	20.8	92.1	62.2
870	MZUSP	57656	T. sayaca	sayaca	10	M	Brasil	SP	Estação Eng. Ferraz	?	-23.9667	-46.6167	?	9.5	17.5	19.1	90.7	64
871	MZUSP	57657	T. sayaca	sayaca	10	M	Brasil	SP	Estação Eng. Ferraz	?	-23.9667	-46.6167	?	9.5	17.2	19.8	87.1	58
872	MZUSP	57658	T. sayaca	sayaca	10	F	Brasil	SP	Estação Eng. Ferraz	?	-23.9667	-46.6167	?	10.3	17.5	20.4	90.7	59
873	MZUSP	57659	T. sayaca	sayaca	10	F	Brasil	SP	Estação Eng. Ferraz	?	-23.9667	-46.6167	?	9.1	16.6	20.6	89.7	60.4
874	MZUSP	57669	T. sayaca	sayaca	10	M	Brasil	SP	Onça Parda	?	-24.3167	-47.85	?	10.4	18.1	20.2	97	65.6
875	MZUSP	57670	T. sayaca	sayaca	10	M	Brasil	SP	Onça Parda	?	-24.3167	-47.85	?	10.2	16.6	19.1	89.4	64
876	MZUSP	57672	T. sayaca	sayaca	10	M	Brasil	SP	Onça Parda	?	-24.3167	-47.85	?	11	18.4	21.5	91.5	63.4
877	MZUSP	57680	T. sayaca	sayaca	10	F	Brasil	SP	Barra do rio das Corujas	?	-24.0549	-47.5769	?	10.8	18.1	19.5	92.8	62.7
878	MZUSP	57682	T. sayaca	sayaca	10	M	Brasil	SP	Barra do rio das Corujas	?	-24.0549	-47.5769	?	10.6	18.2	20.7	96.8	69.5
879	MZUSP	57683	T. sayaca	sayaca	10	M	Brasil	SP	Barra do rio das Corujas	?	-24.0549	-47.5769	?	10.4	16.4	19	98.1	63.7
880	MZUSP	57684	T. sayaca	sayaca	10	M	Brasil	SP	Barra do rio das Corujas	?	-24.0549	-47.5769	?	9.9	17.4	18.8	93.9	66.3
881	MZUSP	59813	T. sayaca	sayaca	10	F	Brasil	SP	Itapira	?	-22.4362	-46.8229	?	10.6	17.7	18.9	91.5	64.7
882	MZUSP	59841	T. sayaca	sayaca	10	M	Brasil	SP	Itapira	?	-22.4362	-46.8229	?	9.4	17	18.7	94.4	65.6
883	MZUSP	60935	T. sayaca	sayaca	10	M	Brasil	Minas Gerais	Alfenas	?	-21.4261	-45.9482	?	9.9	17.4	21.6	92.9	63.2
884	MZUSP	60936	T. sayaca	sayaca	10	M	Brasil	Minas Gerais	Alfenas	?	-21.4261	-45.9482	?	9.5	16.9	18.8	93.8	67.9
885	MZUSP	60937	T. sayaca	sayaca	10	M	Brasil	Minas Gerais	Alfenas	?	-21.4261	-45.9482	?	9.3	18.5	19.7	94.9	66.6
886	MZUSP	61353	T. sayaca	sayaca	10	M	Brasil	SP	Anhembi	?	-22.7883	-48.1312	?	9.9	16.7	19.7	89.4	?
887	MZUSP	63144	T. sayaca	sayaca	10	M	Brasil	SP	Barra de Icapara	?	-24.6833	-47.4167	?	10.1	15.7	19.8	91.2	59.8
888	MZUSP	63145	T. sayaca	sayaca	10	M	Brasil	SP	Barra de Icapara	?	-24.6833	-47.4167	?	9.9	16.7	20.2	90.8	60.4
889	MZUSP	63147	T. sayaca	sayaca	10	M	Brasil	SP	Barra de Icapara	?	-24.6833	-47.4167	?	9.5	16.6	19.2	92.1	63.4
890	MZUSP	63149	T. sayaca	sayaca	10	M	Brasil	SP	Barra de Icapara	?	-24.6833	-47.4167	?	10.2	17.5	20.2	95.6	68.4
891	MZUSP	63151	T. sayaca	sayaca	10	F	Brasil	SP	Barra de Icapara	?	-24.6833	-47.4167	?	9.8	17.5	19.8	91	59.8
892	MZUSP	63152	T. sayaca	sayaca	10	F	Brasil	SP	Barra de Icapara	?	-24.6833	-47.4167	?	9.5	17.4	20	93.1	61.5
893	MZUSP	63153	T. sayaca	sayaca	10	M	Brasil	SP	Barra do Rio Ribeira	?	-24.7079	-47.5613	?	9.5	16.1	21.1	90.5	61.6
894	MZUSP	63154	T. sayaca	sayaca	10	M	Brasil	SP	Barra de Icapara	?	-24.6833	-47.4167	?	9.9	18.5	17.9	96.3	65.4
895	MZUSP	63414	T. sayaca	sayaca	10	F	Brasil	Pernambuco	Floresta	?	-8.39133	-38.2169	?	10	17.2	20.4	86.4	?
896	MZUSP	63415	T. sayaca	sayaca	10	M	Brasil	Pernambuco	Fazenda Campos Bons (38km N Floresta)	?	-8.26914	-38.5704	?	10	17.4	19.3	?	?
897	MZUSP	63416	T. sayaca	sayaca	10	M	Brasil	Pernambuco	Floresta	?	-8.39133	-38.2169	?	9.6	16.9	20.2	91.8	66.7
898	MZUSP	63684	T. sayaca	sayaca	10	F	Brasil	SP	Ilha dos Buzios	?	-23.8051	-45.1407	?	9.8	16.7	20	91.1	61.6
899	MZUSP	63685	T. sayaca	sayaca	10	F	Brasil	SP	Ilha dos Buzios	?	-23.8051	-45.1407	?	10.6	17.4	20.2	95.3	66.2
900	MZUSP	63686	T. sayaca	sayaca	10	M	Brasil	SP	Ilha dos Buzios	?	-23.8051	-45.1407	?	9.8	16.3	20.4	95.3	64.8
901	MZUSP	63687	T. sayaca	sayaca	10	F	Brasil	SP	Ilha dos Buzios	?	-23.8051	-45.1407	?	10.2	17.2	21.6	?	?
902	MZUSP	63688	T. sayaca	sayaca	10	M	Brasil	SP	Ilha dos Buzios	?	-23.8124	-45.1112	?	10.7	16.8	19	89.6	60.2
903	MZUSP	63690	T. sayaca	sayaca	10	M	Brasil	SP	Ilha dos Buzios	?	-23.8124	-45.1112	?	9.5	17	18.6	90.2	62.4
904	MZUSP	63694	T. sayaca	sayaca	10	M	Brasil	SP	Ilha dos Buzios	?	-23.8051	-45.1407	?	10.2	17.7	18.8	90.5	61.2
905	MZUSP	63696	T. sayaca	sayaca	10	F	Brasil	SP	Ilha dos Buzios	?	-23.8051	-45.1407	?	10.2	17.3	21.5	87	63.5
906	MZUSP	63908	T. sayaca	sayaca	10	M	Brasil	SP	Ilha Vitoria	?	-23.4342	-45.0874	?	9.4	17.2	21.9	?	63.2
907	MZUSP	63909	T. sayaca	sayaca	10	F	Brasil	SP	Ilha Vitoria	?	-23.4342	-45.0874	?	9.3	16.5	21.3	93.9	64.1
908	MZUSP	63911	T. sayaca	sayaca	10	F	Brasil	SP	Ilha Vitoria	?	-23.4342	-45.0874	?	10.5	18.4	21.3	90.8	?
909	MZUSP	63912	T. sayaca	sayaca	10	M	Brasil	SP	Ilha Vitoria	?	-23.4342	-45.0874	?	9.6	17.7	21.1	93.6	66.8
910	MZUSP	63913	T. sayaca	sayaca	10	F	Brasil	SP	Ilha Vitoria	?	-23.4342	-45.0874	?	10.3	18	20.5	?	64.9
911	MZUSP	64382	T. sayaca	sayaca	10	M	Brasil	SP	Itapetininga	?	-23.5891	-48.0488	?	9.5	16.3	18.7	92	65.8
912	MZUSP	64551	T. sayaca	sayaca	10	M	Brasil	SP	Itapetininga	?	-23.6	-48.05	?	9.3	16.4	18.6	91.8	65.6
913	MZUSP	65659	T. sayaca	sayaca	10	M	Brasil	Goiás	Anápolis	?	-16.3285	-48.9534	?	9.4	16.5	19	95.8	68.6
914	MZUSP	65660	T. sayaca	sayaca	10	F	Brasil	Goiás	Trinidade	?	-16.661	-49.4917	?	9.4	18.4	20.3	92.9	62.4
915	MZUSP	65661	T. sayaca	sayaca	10	M	Brasil	Goiás	Trinidade	?	-16.661	-49.4917	?	9.5	18.2	18.5	91.5	62.1
916	MZUSP	65663	T. sayaca	sayaca	10	M	Brasil	Goiás	Trinidade	?	-16.661	-49.4917	?	9.5	16.5	20.8	93.8	65.6
917	MZUSP	65664	T. sayaca	sayaca	10	M	Brasil	Goiás	Trinidade	?	-16.661	-49.4917	?	9.9	17.4	19.1	93	62.8
918	MZUSP	65667	T. sayaca	sayaca	10	F	Brasil	Goiás	Trinidade	?	-16.6522	-49.4931	?	9	16.1	19.2	89.6	55.4
919	MZUSP	65668	T. sayaca	sayaca	10	F	Brasil	Goiás	Trinidade	?	-16.661	-49.4917	?	10.3	17.9	19.7	86.2	60.7
920	MZUSP	65670	T. sayaca	sayaca	10	F	Brasil	Goiás	Trinidade	?	-16.661	-49.4917	?	9.8	17.2	20	87	62.7
921	MZUSP	65671	T. sayaca	sayaca	10	F	Brasil	Goiás	Trinidade	?	-16.6522	-49.4931	?	9.8	18	18.7	90	61.2
922	MZUSP	65673	T. sayaca	sayaca	10	F	Brasil	Goiás	Trinidade	?	-16.661	-49.4917	?	9.5	?	19.3	91.8	61.9
923	MZUSP	65676	T. sayaca	sayaca	10	M	Brasil	Goiás	Goianira	?	-16.5064	-49.4223	?	9.7	16.4	20	91	62.8
924	MZUSP	65678	T. sayaca	sayaca	10	M	Brasil	Goiás	Nerópolis	?	-16.4052	-49.2232	?	9.8	17.2	19.5	94.7	65.1
925	MZUSP	65679	T. sayaca	sayaca	10	M	Brasil	Goiás	Nerópolis	?	-16.4167	-49.2333	?	10.3	18.6	20.7	92.6	64.5
926	MZUSP	65680	T. sayaca	sayaca	10	M	Brasil	Goiás	Nerópolis	?	-16.4167	-49.2333	?	9.4	16.3	18.4	89.1	63.5
927	MZUSP	65681	T. sayaca	sayaca	10	M	Brasil	Goiás	Nerópolis	?	-16.4052	-49.2232	?	9.5	17.5	18.6	95.2	61.5
928	MZUSP	65682	T. sayaca	sayaca	10	M	Brasil	Goiás	Nerópolis	?	-16.4167	-49.2333	?	9.3	16.3	20	90.8	57.2
929	MZUSP	65684	T. sayaca	sayaca	10	F	Brasil	Goiás	Nerópolis	?	-16.4167	-49.2333	?	9.7	16.5	19.1	89.2	60.9
930	MZUSP	65686	T. sayaca	sayaca	10	F	Brasil	Goiás	Caldas Novas	?	-17.7445	-48.625	?	10.1	17.6	19.3	90.5	63.8
931	MZUSP	65688	T. sayaca	sayaca	10	M	Brasil	Goiás	Goiânia	?	-16.6869	-49.2648	?	9.4	16.5	19.5	91.1	62.9
932	MZUSP	65689	T. sayaca	sayaca	10	F	Brasil	Goiás	Bela-vista	?	-16.9726	-48.955	?	9.8	16.4	20.4	89.8	61.7
933	MZUSP	65692	T. sayaca	sayaca	10	M	Brasil	Goiás	Goianira	?	-16.6869	-49.2648	?	9.9	18	18.7	93.4	62.3
934	MZUSP	65693	T. sayaca	sayaca	10	M	Brasil	Goiás	Goianira	?	-16.6869	-49.2648	?	9.5	17.6	18.3	94.1	63
935	MZUSP	65694	T. sayaca	sayaca	10	M	Brasil	Goiás	Goianira	?	-16.5064	-49.4223	?	10	18.7	20.2	96.5	68.3
936	MZUSP	67544	T. sayaca	sayaca	10	F	Brasil	SP	Iguape	?	-24.7167	-47.55	?	9.6	16.6	18.7	91.2	59.9
937	MZUSP	67546	T. sayaca	sayaca	10	?	Brasil	SP	Iguape	?	-24.7167	-47.55	?	10.4	17.4	20.1	89.4	60.9
938	MZUSP	67547	T. sayaca	sayaca	10	F	Brasil	SP	Iguape	?	-24.7167	-47.55	?	10.5	18.1	20.3	91	62.5
939	MZUSP	67548	T. sayaca	sayaca	10	F	Brasil	SP	Iguape	?	-24.7167	-47.55	?	9.7	16.9	19.8	95.3	63.7
940	MZUSP	67550	T. sayaca	sayaca	10	F	Brasil	SP	Icapara da Serra	?	-24.3667	-47.4833	?	10.1	16.7	21.3	90.7	61.3
941	MZUSP	69101	T. sayaca	sayaca	10	M	Brasil	Goiás	Palmeiras de Goiás	?	-16.8078	-49.9198	?	8.9	15.9	19.2	94.8	67.2
942	MZUSP	69104	T. sayaca	sayaca	10	F	Brasil	Goiás	Goianira	?	-16.6869	-49.2648	?	10	16.9	19.8	89.3	65
943	MZUSP	69105	T. sayaca	sayaca	10	M	Brasil	Goiás	Goianira	?	-16.6869	-49.2648	?	9.6	16.6	20.7	89.7	65.9
944	MZUSP	69107	T. sayaca	sayaca	10	F	Brasil	Goiás	Goianira	?	-16.6869	-49.2648	?	9.1	15.7	19.8	85.7	?
945	MZUSP	69108	T. sayaca	sayaca	10	M	Brasil	Goiás	Goianira	?	-16.6869	-49.2648	?	8.9	15.8	17.5	89.4	61
946	MZUSP	69109	T. sayaca	sayaca	10	F	Brasil	Goiás	Goiânia	?	-16.6869	-49.2648	?	8.7	15.7	19.8	88.6	60.4
947	MZUSP	69110	T. sayaca	sayaca	10	M	Brasil	Goiás	Goiânia	?	-16.6869	-49.2648	?	8.5	15.2	18.3	86.9	58.1
948	MZUSP	69115	T. sayaca	sayaca	10	F	Brasil	Goiás	Goiânia	?	-16.6869	-49.2648	?	9	17	18.5	86	60.4
949	MZUSP	69119	T. sayaca	sayaca	10	M	Brasil	Goiás	Hidrolandia	?	-16.9658	-49.2314	?	9.2	16.2	19.3	91.7	61
950	MZUSP	69120	T. sayaca	sayaca	10	F	Brasil	Goiás	Nerópolis	?	-16.4052	-49.2232	?	9	15.5	19	89.4	62.1
951	MZUSP	69121	T. sayaca	sayaca	10	M	Brasil	Goiás	Nerópolis	?	-16.4167	-49.2333	?	9.1	16.5	19.9	91.4	64.9
952	MZUSP	69122	T. sayaca	sayaca	10	M	Brasil	Goiás	Nerópolis	?	-16.4167	-49.2333	?	10.4	17.7	20.8	89.3	57.7
953	MZUSP	69123	T. sayaca	sayaca	10	F	Brasil	Goiás	Nerópolis	?	-16.4167	-49.2333	?	9.6	17.1	21.4	88.7	60.1
954	MZUSP	69124	T. sayaca	sayaca	10	F	Brasil	Goiás	Nerópolis	?	-16.4167	-49.2333	?	10.6	18.8	19.9	90.5	62.2
955	MZUSP	69125	T. sayaca	sayaca	10	F	Brasil	Goiás	Araguatins	?	-5.63333	-48.1167	?	10.1	17.9	20.9	84.9	64
956	MZUSP	69738	T. sayaca	sayaca	10	M	Brasil	SP	Barra de Icapara	?	-24.6833	-47.4167	?	9.3	18.2	20.6	93.5	63.4
957	MZUSP	69739	T. sayaca	sayaca	10	F	Brasil	SP	Barra de Icapara	?	-24.6833	-47.4167	?	9.1	16.8	19.7	90.8	61.9
958	MZUSP	70683	T. sayaca	sayaca	10	F	Brasil	SP	Cananéia	Ilha do Cardoso	-25.05	-47.8833	38	9.4	17.5	20.3	87.9	59.9
959	MZUSP	70967	T. sayaca	sayaca	10	M	Brasil	Goiás	Trinidade	?	-16.6522	-49.4931	?	9.4	17	19.4	?	?
960	MZUSP	70968	T. sayaca	sayaca	10	M	Brasil	Goiás	Trinidade	?	-16.6522	-49.4931	?	9.7	17	19	?	62.7
961	MZUSP	70971	T. sayaca	sayaca	10	M	Brasil	Goiás	Inhumas	?	-16.3615	-49.5006	?	9.4	16.7	18.1	90.7	64.6
962	MZUSP	70972	T. sayaca	sayaca	10	F	Brasil	Goiás	Inhumas	?	-16.3792	-49.4906	?	9.8	16	19.2	91.6	64.1
963	MZUSP	71707	T. sayaca	sayaca	10	F	Brasil	Sp	Costão dos Engenhos	?	-22.6667	-47.5	?	9.9	18.3	18.6	91	63.2
964	MZUSP	71711	T. sayaca	sayaca	10	F	Brasil	SP	Iguape	?	-24.7098	-47.5562	?	10.4	17.2	20	94.8	62.2
965	MZUSP	73515	T. sayaca	sayaca	10	M	Brasil	SP	São Paulo	Ipiranga	-23.588	-46.6101	?	9.7	16.8	18.5	92.9	63.3
966	MZUSP	73592	T. sayaca	sayaca	10	F	Brasil	Marto grosso do Sul	Batayporá	Pôrto Primavera	-22.5	-53.0167	?	10.1	16.8	18.6	92.3	67.6
967	MZUSP	73593	T. sayaca	sayaca	10	M	Brasil	Marto grosso do Sul	Batayporá	Pôrto Primavera	-22.5	-53.0167	?	9.8	18	18.9	92.7	61.7
968	MZUSP	73595	T. sayaca	sayaca	10	M	Brasil	Mato Grosso del Sur	?	?	-21.3015	-52.8194	?	10.1	17.7	18.9	90.6	66.3
969	MZUSP	73596	T. sayaca	sayaca	10	M	Brasil	Mato Grosso do Sul	Sta. Rita do Pardo	?	-21.3008	-52.8299	?	10	17.3	18.3	93.7	65.5
970	MZUSP	73815	T. sayaca	sayaca	10	?	Brasil	Marto grosso do Sul	Batayporá	Pôrto Primavera	-22.5	-53.0167	?	10.5	17.3	20.1	?	?
971	MZUSP	74432	T. sayaca	sayaca	10	M	Brasil	Mato Grosso do Sul	Três Lagoas	?	-20.789	-51.6733	?	10.4	17.2	19.1	89.8	62.6
972	MZUSP	74433	T. sayaca	sayaca	10	M	Brasil	Mato Grosso do Sul	Três Lagoas	?	-20.789	-51.6733	?	9.9	17.1	20.5	91.8	65.3
973	MZUSP	74558	T. sayaca	sayaca	10	M	Brasil	Mato Grosso do Sul	Rio Sucuriú	Retiro da Telha	-19.6304	-52.421	?	9.8	16.9	20.3	94.9	68.8
974	MZUSP	75989	T. sayaca	sayaca	10	M	Brasil	SP	São Paulo	Santo Amaro	-23.6537	-46.7066	28	9.3	16.3	19.1	91.9	62.7
975	MZUSP	76101	T. sayaca	sayaca	10	?	Brasil	Tocantins	Santa Rosa do Tocantins	?	-11.415	-48.1201	30	10	17.8	19.8	88.8	60.9
976	MZUSP	77885	T. sayaca	sayaca	10	M	Brasil	Piauí	Serra das confeções	?	-9.22627	-43.4847	?	10.1	18	18.5	87.3	64.2
977	MZUSP	78413	T. sayaca	sayaca	10	M	Brasil	SP	Bananal	?	-22.8011	-44.3694	33	8.8	15.6	19.7	93	65.8
978	MZUSP	78957	T. sayaca	sayaca	10	?	Brasil	Minas Gerais	Jaíba	?	-15.3426	-43.6711	32	9.6	16.9	19	91.7	64.4
979	MZUSP	80076	T. sayaca	sayaca	10	M	Brasil	SP	São Vicente	?	-23.9621	-46.386	?	10.5	17.2	19.9	93.1	64.1
980	MZUSP	80873	T. sayaca	sayaca	10	F	Brasil	Tocantins	Porto Nacional	Fazenda Gruta da Serra	-10.7032	-48.4085	27.5	9.3	16.1	20.1	92.7	64.6
981	MZUSP	80888	T. sayaca	sayaca	10	F	Brasil	Tocantins	Porto Nacional	Fazenda Gruta da Serra	-10.7032	-48.4085	38	10.6	17.4	20.3	90.4	60.8
982	MZUSP	81048	T. sayaca	sayaca	10	?	Brasil	SP	São Vicente	?	-23.953	-46.3782	?	10.2	17.9	21.1	94.8	62.8
983	MZUSP	83391	T. sayaca	sayaca	10	?	Brasil	Bahia	Área do Francês	?	-13.9514	-44.3625	33	9.7	17.1	18.3	89.6	62.6
984	MZUSP	83392	T. sayaca	sayaca	10	M	Brasil	Bahia	Área do Francês	?	-13.9514	-44.3625	35	9.3	16.7	20.7	95.5	66.8
985	MZUSP	84475	T. sayaca	sayaca	10	?	Brasil	Tocantins	ME Rio Palma	?	-12.6042	-47.7461	?	9.7	16.5	19	88.7	63
986	MZUSP	84476	T. sayaca	sayaca	10	M	Brasil	Tocantins	ME Rio Palma	?	-12.6042	-47.7461	30	11	18.3	20.4	92.7	63.6
987	MZUSP	84477	T. sayaca	sayaca	10	?	Brasil	Tocantins	ME Rio Palma	?	-12.6042	-47.7461	29	10	17	17.5	92.8	64.1
988	MZUSP	84478	T. sayaca	sayaca	10	?	Brasil	Tocantins	ME Rio Palma	?	-12.6042	-47.7461	29.5	9.9	16.7	18.5	92.1	63.8
989	MZUSP	85893	T. sayaca	sayaca	10	F	Brasil	SP	Saao Paulo	Jardím Botânico	-23.6412	-46.625	?	9.5	16.6	20.7	88.2	61.7
990	MZUSP	90261	T. sayaca	sayaca	10	F	Brasil	Pará	Santana do Araguaia	Faz. Fartura	-9.78428	-50.214	31	9.6	16.8	18.9	88.2	59.6
991	MZUSP	90262	T. sayaca	sayaca	10	M	Brasil	Pará	Santana do Araguaia	Faz. Fartura	-9.78428	-50.214	31.5	9.5	16.5	19	92.2	66.3
992	MZUSP	90269	T. sayaca	sayaca	10	F	Brasil	Pará	Santana do Araguaia	Faz. Fartura	-9.78425	-50.2148	32	9.3	16.5	18.4	86.9	64.2
993	MZUSP	91727	T. sayaca	sayaca	10	M	Brasil	SP	Fazenda Angatuba	?	-23.266	-48.4302	31.5	10.5	18.4	19.3	92.5	67.9
994	MZUSP	91826	T. sayaca	sayaca	10	M	Brasil	SP	Bananal	?	-22.8	-44.3667	37.5	9.9	16.1	20.5	96.2	65.5
995	MZUSP	91827	T. sayaca	sayaca	10	F	Brasil	SP	Bananal	?	-22.8	-44.3667	38	10.3	19.2	21.5	87.4	63.8
996	MZUSP	94729	T. sayaca	sayaca	10	F	Brasil	Goiás	Campinaçu	?	-13.915	-48.5036	28	10	16.8	19	89	62.4
997	MZUSP	98130	T. sayaca	sayaca	10	?	Brasil	SP	Valinhos	?	-23.0075	-47.0381	?	9.3	17.1	19.5	88.3	58.5
998	MZUSP	98131	T. sayaca	sayaca	10	F	Brasil	SP	Valinhos	?	-23.0075	-47.0381	?	9.3	17.2	20	90.3	62.9
999	MZUSP	98132	T. sayaca	sayaca	10	F	Brasil	SP	Diadema	?	-23.6818	-46.621	?	9.8	17.4	19.2	87.4	61
1000	MZUSP	98265	T. sayaca	sayaca	10	?	Brasil	SP	Ipiranga	?	-23.5855	-46.599	23	9	16.3	19.5	92.3	64.3
1001	MZUSP	98620	T. sayaca	sayaca	10	M	Brasil	Matro Grosso	?	?	-14.9876	-59.9196	34	9.5	16	20.5	?	65.6
1002	MZUSP	101602	T. sayaca	sayaca	10	M	Brasil	Minas Gerais	Araguari	?	-18.646	-48.1938	28	9.5	16.1	21.3	93.1	63
1003	MZUSP	101783	T. sayaca	sayaca	10	?	Brasil	Alagoas	Maceió	?	-9.64986	-35.7089	29	10.3	18.4	19.6	87.8	63.2

## Sheet: S1 table D
QQ	collection	cat_num	sp	ssp	sex	tis_num	country	state	city	locality	y	x	elev	gonads	weight	cn	ct	ts	wing	tail	col_head	col_back	col_ches	col_shou	col_prim	col_withe	obse	obse
1	AMNH	132433	T. episcopus	nesophila	M	?	Venezuela	Sacupana			8.58	-61.65	10	?	?	10.26	18.07	21.03	90.72	63.11	c4cbb8	7c9a8d	9dbccc	7989cc	93cde0	0	?	?
2	AMNH	323991	T. episcopus	nesophila	F	?	Venezuela	Bolivar	La gran sabana	Auyan-tepui	5.9036	-62.5397	1600	?	?	9.51	17.03	20.84	88.06	61.11	817969	444838	959"e"86	9ba0b8	538a87	0	?	?
3	AMNH	325035	T. episcopus	episcopus	?	?	Venezuela	Bolivar	La gran sabana	Auyan-tepui	5.9036	-62.5397	1600	?	?	10	17.15	21.44	94.49	61.86	817969	444838	959"e"86	9ba0b8	538a87	1	?	?
4	AMNH	441212	T. episcopus	nesophila	M	?	Venezuela	Ciudad de Bolivar			8.098	-63.5544	80	?	?	10.3	18.38	20.37	91.39	56.97	817969	444838	959"e"86	9ba0b8	538a87	1	?	?
5	AMNH	509060	T. episcopus	nesophila	M	?	Venezuela	Sucre	Guanoco		10.1454	-62.9393	10	?	?	9.81	16.86	20.02	?	65.33	c4cbb8	7c9a8d	9dbccc	7989cc	93cde0	0	?	?
6	ICN	2311	T. episcopus	quaesita	F	?	Colombia	Cauca	Guapi		2.55931	-77.8876	10	?	?	9.4	16.2	19.4	83.1	56.3	a39f8c	888b78	b8bfb1	214372	5a977f	0	?	?
7	ICN	2314	T. episcopus	quaesita	M	?	Colombia	Cauca	Guapi		2.55931	-77.8876	10	?	?	8.8	16.5	17.4	82.8	55.2	a39f8c	888b78	b8bfb1	214372	5a977f	0	?	?
8	ICN	2327	T. episcopus	coelestis	M	?	Colombia	Caquetá	Tres esquinas	Rio Orteguaza	0.744868	-75.2341	180	?	?	9	15.4	18.8	93.4	67.2	92a389	555f4d	a4b3a2	e9eded	558c9b	4	?	?
9	ICN	2329	T. episcopus	coelestis	M	?	Colombia	Caquetá	Tres esquinas	Rio Orteguaza	0.744868	-75.2341	180	?	?	9	15.9	19	89.3	61.1	92a389	555f4d	a4b3a2	e9eded	558c9b	3	?	?
10	ICN	2331	T. episcopus	cana	F	?	Colombia	Atlántico	Tocahagua		10.6333	-75.1833	20	?	?	8.7	14.9	16.2	85	55.9	9da994	727e6e	a2afa0	214283	73adb4	0	?	?
11	ICN	2334	T. episcopus	cana	?	?	Colombia	Boyacá	Soatá (Casetesa)		6.33346	-72.6823	1700	?	?	9.1	16	17.4	89.1	61.2	afb598	89917c	abb49d	3a70ba	73afb9	0	?	?
12	ICN	2342	T. episcopus	cana	F	?	Colombia	Cauca	Popayan		2.44092	-76.6115	1750	?	?	9.2	16.5	19	89.5	60	9da994	727e6e	a2afa0	214283	73adb4	0	?	?
13	ICN	2350	T. episcopus	cana	?	?	Colombia	Antioquia	Rio Mulatus	NE Turbo	8.33853	-76.5024	140	?	?	9.3	16.1	18.5	82.2	58.4	afb598	89917c	abb49d	3a70ba	73afb9	0	?	?
14	ICN	2351	T. episcopus	cana	F	?	Colombia	Chocó	Rio Tanela		8.30894	-77.128	100	?	?	9.5	17	19	84	55.8	9da994	727e6e	a2afa0	214283	73adb4	0	?	?
15	ICN	2353	T. episcopus	cana	F	?	Colombia	Tolima	Planadas	Gaitania	3.09108	-75.672	1462	?	?	9.2	15.7	19.8	88.8	62.3	afb598	89917c	abb49d	3a70ba	73afb9	0	?	?
16	ICN	2354	T. episcopus	cana	?	?	Colombia	Valle del Cauca	Cali		3.43866	-76.5202	990	?	?	9.5	15.3	18.8	84.1	59.7	afb598	89917c	abb49d	3a70ba	73afb9	0	Inmaduro?	?
17	ICN	2356	T. episcopus	cana	F	?	Colombia	Cundinamarca	La Aguadita		4.71762	-74.0813	2630	?	?	8.4	15	19	89.7	66.5	afb598	89917c	abb49d	3a70ba	73afb9	0	?	?
18	ICN	2360	T. episcopus	cana	M	Cuerpo en alcohol?	Colombia	Norte de Santander	Ocaña		8.25136	-73.3532	1200	?	?	8.7	16.3	18.5	91.4	62.5	afb598	89917c	abb49d	3a70ba	73afb9	0	Cráneo osificado	?
19	ICN	2362	T. episcopus	cana	F	?	Colombia	Cesar	Valledupar	Atanquez	10.6999	-73.3501	757	?	?	9	15.5	17.5	84.8	58.3	9da994	727e6e	a2afa0	214283	73adb4	0	?	?
20	ICN	2363	T. episcopus	cana	M	?	Panama	S. Darien	Ensenada		7.77481	-77.84	250	?	?	8.5	15	18.1	82.3	54.8	afb598	89917c	abb49d	3a70ba	73afb9	0	?	?
21	ICN	3792	T. episcopus	cana	F	?	Colombia	Cundinamarca	Santandercito		4.59364	-74.3434	1620	OP	?	8.6	15.6	22.6	88.4	61.8	afb598	89917c	abb49d	3a70ba	73afb9	0	?	?
22	ICN	4503	T. episcopus	cana	F	?	Colombia	Caldas	Manizales		5.06144	-75.507	2070	OP	?	9.8	17.2	18	86.5	60.8	9da994	727e6e	a2afa0	214283	73adb4	0	?	?
23	ICN	4638	T. episcopus	mediana	F	?	Colombia	Vaupés	Mitú		1.23462	-70.2446	190	OP	?	9	15.2	18.4	89.2	61	aab497	838c77	aebaa7	e9eded	67b7bc	3	?	?
24	ICN	5954	T. episcopus	cana	M	?	Colombia	Cundinamarca	El Hospicio		4.66667	-74.4333	1130	TP	?	9	15.5	16.3	86.2	62.1	9da994	727e6e	a2afa0	214283	73adb4	0	?	?
25	ICN	6208	T. episcopus	cana	M	?	Colombia	Bolivar	15 km al norte de Magangue		9.36806	-74.7448	20	TP	27.5	9.6	15.7	18.5	84.6	57.8	afb598	89917c	abb49d	3a70ba	73afb9	0	?	?
26	ICN	6299	T. episcopus	leucoptera	M	?	Colombia	Boyacá	Miraflores		5.19639	-73.1431	1420	TP	?	9	15.8	19.9	92.9	64.6	aab497	838c77	aebaa7	e9eded	67b7bc	0	?	?
27	ICN	6867	T. episcopus	mediana	M	?	Colombia	Vaupés	Mitú		1.23462	-70.2446	190	TD	?	?	?	18.1	92.7	59.4	aab497	838c77	aebaa7	e9eded	67b7bc	2	?	?
28	ICN	6868	T. episcopus	mediana	F	?	Colombia	Vaupés	Mitú		1.23462	-70.2446	190	OP	?	8.8	16.3	18.5	88	59.2	aab497	838c77	aebaa7	e9eded	67b7bc	1	?	?
29	ICN	6869	T. episcopus	mediana	F	?	Colombia	Vaupés	Villa Fátima		0.972819	-69.9495	150	?	?	9.2	16.3	19	91.2	60.5	92a389	555f4d	a4b3a2	e9eded	558c9b	2	?	?
30	ICN	8511	T. episcopus	quaesita	F	?	Ecuador	Guayas			-1.9944	-79.9254	120	?	?	9.2	16.8	19	85.4	57.4	a39f8c	888b78	b8bfb1	214372	5a977f	0	?	?
31	ICN	8651	T. episcopus	leucoptera	M	?	Colombia	Cundinamarca	Ubaque		4.48284	-73.9347	1830	TD	?	8.8	15.3	19	90.6	62.3	aab497	838c77	aebaa7	e9eded	67b7bc	1	?	?
32	ICN	8652	T. episcopus	leucoptera	M	?	Colombia	Cundinamarca	Ubaque		4.48284	-73.9347	1830	TD	?	8.3	15.2	19.9	94	65.6	aab497	838c77	aebaa7	e9eded	67b7bc	1	?	?
33	ICN	13824	T. episcopus	leucoptera	F	?	Colombia	Boyacá	Paez	Vereda El Tunjo	5.10002	-73.0521	1310	OP	?	10.1	16.6	19.6	93.4	63.9	aab497	838c77	aebaa7	e9eded	67b7bc	2	?	?
34	ICN	14118	T. episcopus	cana	M	?	Colombia	Cundinamarca	Girardot		4.30446	-74.8062	290	TD	?	9.1	16.4	17.5	90.8	61.5	9da994	727e6e	a2afa0	214283	73adb4	0	?	?
35	ICN	14801	T. episcopus	coelestis	M	?	Colombia	Putumayo	Puerto asis		0.504929	-76.5002	270	TP	?	8.9	14.5	17.4	90.4	63.5	92a389	555f4d	a4b3a2	e9eded	558c9b	5	?	?
36	ICN	15348	T. episcopus	cana	M	?	Colombia	Norte de Santander	Tibú	entre Bocas y Petrolea	8.64261	-72.7384	80	TD	?	9.6	16.5	18.8	90	57.5	9da994	727e6e	a2afa0	214283	73adb4	0	?	?
37	ICN	15350	T. episcopus	cana	M	?	Colombia	Norte de Santander	Tibú	entre Bocas y Petrolea	8.64261	-72.7384	80	TD	?	9.2	17.1	18	90.8	60.5	9da994	727e6e	a2afa0	214283	73adb4	0	?	?
38	ICN	15355	T. episcopus	cana	M	?	Colombia	Norte de Santander	Catatumbo	Rio de Oro	8.28333	-73.3833	1180	TD	?	9.4	15.4	19.6	86.4	55.4	afb598	89917c	abb49d	3a70ba	73afb9	0	?	?
39	ICN	15770	T. episcopus	cana	M	?	Colombia	Cundinamarca	La Vega	Vda.La Cabaña	5.0016	-74.3406	1200	TP	?	8.9	16	18.5	91.4	63.3	afb598	89917c	abb49d	3a70ba	73afb9	0	?	?
40	ICN	16182	T. episcopus	cana	F	?	Colombia	Cundinamarca	La Vega	Vda. El Roble	5.0016	-74.3406	1200	?	?	9	15	17	85.8	57.7	afb598	89917c	abb49d	3a70ba	73afb9	0	?	?
41	ICN	16186	T. episcopus	cana	M	?	Colombia	Cundinamarca	La Vega	Escuela de San Juan	5.0016	-74.3406	1200	TD	?	8.2	15.8	16.8	92.2	65.2	afb598	89917c	abb49d	3a70ba	73afb9	0	?	?
42	ICN	16834	T. episcopus	leucoptera	F	?	Colombia	Cundinamarca	Caqueza		4.40564	-73.9467	1700	?	?	8.4	15.4	18.1	89.4	64.6	aab497	838c77	aebaa7	e9eded	67b7bc	1	?	?
43	ICN	16929	T. episcopus	leucoptera	F	?	Colombia	Cundinamarca	Une		4.40259	-74.0254	2350	OP	?	9.1	16	19	95.3	61	aab497	838c77	aebaa7	e9eded	67b7bc	1	?	?
44	ICN	16930	T. episcopus	leucoptera	M	?	Colombia	Cundinamarca	Une	Quimacita	4.40259	-74.0254	2350	?	?	9.8	16.8	18.5	97.6	70.5	aab497	838c77	aebaa7	e9eded	67b7bc	1	?	?
45	ICN	18029	T. episcopus	cana	F	?	Colombia	Santander	San Gil		6.55489	-73.1347	1220	?	?	8.6	15.6	17.5	86.4	59.1	bdc4ad	969b85	a8ad99	6fa0e7	86aaa3	0	?	?
46	ICN	18060	T. episcopus	mediana	M	?	Colombia	Guainia	Ubando	Pto. Inirida	3.24855	-68.4263	130	?	?	9.3	16.2	17.9	91.1	67	92a389	555f4d	a4b3a2	e9eded	558c9b	2	?	?
47	ICN	18836	T. episcopus	cana	M	?	Colombia	Cundinamarca	Tena	Laguna de Pedropalo	4.67762	-74.3927	2020	TD	?	8.4	15.1	18.3	89.4	61	afb598	89917c	abb49d	3a70ba	73afb9	0	?	?
48	ICN	18837	T. episcopus	cana	M	?	Colombia	Cundinamarca	Tena	Laguna de Pedropalo	4.67762	-74.3927	2020	TP	?	8.2	14	17	90.5	66.3	afb598	89917c	abb49d	3a70ba	73afb9	0	?	Inmaduro?
49	ICN	19282	T. episcopus	cana	M	?	Colombia	Cundinamarca	Apulo	Rio Calandaima	4.52139	-74.5926	420	TP	?	9.9	17.8	19.8	85.2	62.9	afb598	89917c	abb49d	3a70ba	73afb9	0	Ala en muda	?
50	ICN	19288	T. episcopus	cana	F	?	Colombia	Cundinamarca	Apulo	Rio Calandaima	4.52139	-74.5926	420	OP	?	9.2	16.4	17.2	82.3	55.4	afb598	89917c	abb49d	3a70ba	73afb9	0	?	?
51	ICN	19381	T. episcopus	cana	M	?	Colombia	Huila	Neiva		2.92774	-75.2719	480	TP	?	9.1	15.5	19.5	92.2	63.2	afb598	89917c	abb49d	3a70ba	73afb9	0	?	?
52	ICN	19383	T. episcopus	cana	M	?	Colombia	Huila	Neiva		2.92774	-75.2719	480	TD	?	9.5	17.1	20.5	89.8	64.3	9da994	727e6e	a2afa0	214283	73adb4	0	?	?
53	ICN	19384	T. episcopus	cana	F	?	Colombia	Huila	Neiva		2.92774	-75.2719	480	OP	?	8.7	16	19	89.1	61.2	bdc4ad	969b85	a8ad99	6fa0e7	86aaa3	0	?	?
54	ICN	19467	T. episcopus	cana	M	?	Colombia	Cundinamarca	El Peñon		5.24822	-74.2907	1320	TD	?	8.9	15	18.2	90.4	64	9da994	727e6e	a2afa0	214283	73adb4	0	?	?
55	ICN	19775	T. episcopus	leucoptera	M	?	Colombia	Meta	Guamal		3.88048	-73.7699	540	TD	?	8.9	15.9	19.1	92.5	65.2	aab497	838c77	aebaa7	e9eded	67b7bc	2	?	?
56	ICN	19946	T. episcopus	cana	M	?	Colombia	Huila	Neiva		2.92774	-75.2719	480	TD	?	8.8	15.7	19.9	87.6	60.9	afb598	89917c	abb49d	3a70ba	73afb9	0	?	?
57	ICN	20128	T. episcopus	leucoptera	M	?	Colombia	Meta	Guamal		3.88048	-73.7699	540	TD	?	8.9	16.7	20.6	90.5	62	aab497	838c77	aebaa7	e9eded	67b7bc	2	?	?
58	ICN	20392	T. episcopus	cana	M	?	Colombia	Cundinamarca	Tena	Laguna de Pedropalo	4.67762	-74.3927	2020	TD	?	8.4	15.4	18.7	90.8	62.4	afb598	89917c	abb49d	3a70ba	73afb9	0	?	?
59	ICN	21480	T. episcopus	cana	F	?	Colombia	Cundinamarca	Fusagasuga		4.34037	-74.3597	1750	OP	?	8.8	16.5	18.8	90.2	65.2	afb598	89917c	abb49d	3a70ba	73afb9	0	?	?
60	ICN	21778	T. episcopus	leucoptera	M	?	Colombia	Boyacá	Miraflores		5.19639	-73.1431	1420	TP	?	9.1	15.9	18.1	89.9	62.2	aab497	838c77	aebaa7	e9eded	67b7bc	3	?	?
61	ICN	21779	T. episcopus	leucoptera	M	?	Colombia	Boyacá	Miraflores		5.19639	-73.1431	1420	TP	?	9.6	15.3	17.5	95	65.9	aab497	838c77	aebaa7	e9eded	67b7bc	1	?	?
62	ICN	21781	T. episcopus	leucoptera	F	?	Colombia	Boyacá	Miraflores		5.19639	-73.1431	1420	OD	?	9.7	17.8	19	88.6	62.7	aab497	838c77	aebaa7	e9eded	67b7bc	1	?	?
63	ICN	21837	T. episcopus	cana	M	?	Colombia	Boyacá	Puerto Boyacá		5.97724	-74.5934	150	TP	?	8.5	15.5	19.2	89.3	63.3	afb598	89917c	abb49d	3a70ba	73afb9	0	?	?
64	ICN	21838	T. episcopus	cana	F	?	Colombia	Boyacá	Puerto Boyacá		5.97724	-74.5934	150	OP	?	10	16.8	18.9	86.5	58.4	9da994	727e6e	a2afa0	214283	73adb4	0	?	?
65	ICN	22323	T. episcopus	leucoptera	M	?	Colombia	Cundianamarca	Choachi		4.52866	-73.923	2000	TD	?	?	?	18.3	93	61.3	aab497	838c77	aebaa7	e9eded	67b7bc	2	?	?
66	ICN	22507	T. episcopus	cana	M	?	Colombia	Santander	Simacota	Vda. San Pascual	6.40735	-73.3541	1230	TD	?	9	16.3	18.4	89	60.5	9da994	727e6e	a2afa0	214283	73adb4	0	?	?
67	ICN	22867	T. episcopus	coelestis	F	?	Colombia	Amazonas	Leticia		-4.21185	-69.9395	70	2 huevos	?	8.5	15.4	18.4	90.5	59.9	92a389	555f4d	a4b3a2	e9eded	558c9b	4	?	?
68	ICN	22869	T. episcopus	coelestis	M	?	Colombia	Amazonas	Leticia		-4.21185	-69.9395	70	TP	?	8.9	15.5	17	89.2	62.5	77978f	677365	8fb6aa	e9eded	6992b0	4	?	?
69	ICN	22870	T. episcopus	coelestis	M	?	Colombia	Amazonas	Puerto Nariño		-3.78103	-70.3642	90	TD	?	8.6	15.5	18.5	89.5	61.4	668483	859a88	82aaa7	e9eded	6da8bd	4	?	?
70	ICN	22871	T. episcopus	coelestis	M	?	Colombia	Amazonas	Puerto Nariño		-3.78103	-70.3642	90	TD	?	9.6	15.8	17.7	92	63.2	668483	859a88	82aaa7	e9eded	6da8bd	4	?	?
71	ICN	23051	T. episcopus	cana	M	?	Colombia	Boyacá	San Mateo	Vda. Monte Redondo	6.40219	-72.5556	2230	?	31	9	16.2	19.6	87.1	60.2	afb598	89917c	abb49d	3a70ba	73afb9	0	?	?
72	ICN	24317	T. episcopus	nesophila	?	?	Colombia	Vichada	Cejal		4.00734	-68.3294	110	?	?	9.9	16.9	19.5	92	63	aab497	838c77	aebaa7	e9eded	67b7bc	2	?	?
73	ICN	24333	T. episcopus	quaesita	M	?	Colombia	Cauca	Guapi	Bonanza	2.55275	-77.8643	10	4.5x3.4	?	8.6	16.7	17.9	82.9	58.5	a39f8c	888b78	b8bfb1	214372	5a977f	0	?	?
74	ICN	24419	T. episcopus	cana	F	?	Colombia	Santander	San Gil		6.55489	-73.1347	1220	OP	?	9.2	15.8	18.5	86.9	60.1	9da994	727e6e	a2afa0	214283	73adb4	0	?	?
75	ICN	24423	T. episcopus	nesophila	M	?	Colombia	Casanare	La Salina	Vda. Rodrigoque	6.11711	-72.3664	2510	TP	?	9	15.3	19.5	92.2	65.1	817969	444838	959"e"86	9ba0b8	538a87	0	Cana	?
76	ICN	24756	T. episcopus	coelestis	M	?	Colombia	Amazonas	Rio Caquetá	Araracuara	-0.636401	-72.249	160	3x3	?	9.3	15.9	17.2	89	63.3	668483	859a88	82aaa7	e9eded	6da8bd	5	?	?
77	ICN	24876	T. episcopus	cana	F	?	Colombia	Boyacá	Tagüí		5.93663	-73.5129	1670	OP	?	8.2	15.3	18.9	87.1	57.7	afb598	89917c	abb49d	3a70ba	73afb9	0	?	?
78	ICN	24966	T. episcopus	cana	F	?	Colombia	Tolima	Icononzo	Quebrada de las Lajas	4.1758	-74.532	1310	OD	?	9.4	17	18.7	89.9	60.8	9da994	727e6e	a2afa0	214283	73adb4	0	?	?
79	ICN	24967	T. episcopus	cana	?	?	Colombia	Tolima	Icononzo	Quebrada de las Lajas	4.1758	-74.532	1310	?	?	9	16.1	18.5	86.9	60.8	afb598	89917c	abb49d	3a70ba	73afb9	0	?	?
80	ICN	26325	T. episcopus	cana	M	?	Colombia	Valle del Cauca	Dagua	Corregimiento El Naranjo	3.65789	-76.693	830	TD	?	8.3	15.5	18.1	83.8	57.7	bec4ad	808b75	a5bbb4	3a5bad	55acbd	0	Pequeño	?
81	ICN	26340	T. episcopus	cana	M	?	Colombia	Valle del Cauca	Dagua	Corregimiento El Naranjo	3.65789	-76.693	830	TD	?	9.8	17.3	18.6	88.6	58	bec4ad	808b75	a5bbb4	3a5bad	55acbd	0	Cráneo osificado	?
82	ICN	26361	T. episcopus	cana	M	?	Colombia	Valle del Cauca	Dagua	Corregimiento El Naranjo	3.65789	-76.693	830	TP	?	9	16.1	18.7	85	59.2	9da994	727e6e	a2afa0	214283	73adb4	0	?	?
83	ICN	26933	T. episcopus	cana	M	?	Colombia	Sucre	Archipiélago San Bernardo	Isla Tintipan	9.79389	-75.8437	10	TD	?	9.5	15	18	86.3	59.7	9da994	727e6e	a2afa0	214283	73adb4	0	Cráneo osificado	?
84	ICN	26958	T. episcopus	cana	M	?	Colombia	Sucre	Archipiélago San Bernardo	Isla Tintipan	9.79389	-75.8437	10	7X4	?	8.2	14.8	17.9	87.4	56.3	9da994	727e6e	a2afa0	214283	73adb4	0	Cráneo osificado	Testis bien desarrollado
85	ICN	27043	T. episcopus	cana	M	?	Colombia	Tolima	Ambalema		4.78247	-74.7666	250	?	?	9	15.8	19	86.6	54.6	9da994	727e6e	a2afa0	214283	73adb4	0	?	?
86	ICN	27409	T. episcopus	cana	M	?	Colombia	Bolivar	Simití		7.95523	-73.9446	50	TP	?	9.2	16.3	19.5	?	57	bec4ad	808b75	a5bbb4	3a5bad	55acbd	0	Cráneo osificado	Ala mal estirada
87	ICN	27525	T. episcopus	leucoptera	F	?	Colombia	Meta	Fuente de Oro		3.4625	-73.62	290	OP	?	8.6	15.7	18.5	94.6	60.7	aab497	838c77	aebaa7	e9eded	67b7bc	2	?	?
88	ICN	27784	T. episcopus	cana	M	?	Colombia	Santander	Charalá	Cañaverales (Virolín)	6.0877	-73.2106	1810	TD	?	8.2	14.9	17.7	90	61.7	afb598	89917c	abb49d	3a70ba	73afb9	0	?	?
89	ICN	28114	T. episcopus	leucoptera	M	?	Colombia	Meta	Villavicencio	Apiay	4.08468	-73.5664	370	?	25	8.8	15.8	18.2	95.8	65.8	aab497	838c77	aebaa7	e9eded	67b7bc	2	?	?
90	ICN	28220	T. episcopus	nesophila	M	Cuerpo en alcohol?	Colombia	Arauca	Arauca		7.08556	-70.7582	130	TD	?	9.7	13.5	20.1	90.1	58.7	9da994	727e6e	a2afa0	214283	73adb4	0	Cana	?
91	ICN	28444	T. episcopus	cana	F	?	Colombia	Valle del cauca	Restrepo-Riobravo	Embalse río Calima	3.848	-76.5584	800	OPD	31	9	16.1	17.7	83.3	59.3	afb598	89917c	abb49d	3a70ba	73afb9	0	?	?
92	ICN	28445	T. episcopus	cana	M	?	Colombia	Valle del cauca	Restrepo-Riobravo	Embalse río Calima	3.848	-76.5584	800	?	31	8.9	15.7	18	89.5	62.9	afb598	89917c	abb49d	3a70ba	73afb9	0	?	?
93	ICN	28483	T. episcopus	cana	F	?	Colombia	Valle del cauca	Restrepo-Riobravo	Embalse río Calima	3.848	-76.5584	800	OP	37.5	9.8	17	19.3	88.5	60.4	bdc4ad	969b85	a8ad99	6fa0e7	86aaa3	0	Cráneo parcialmente osificado	?
94	ICN	28577	T. episcopus	leucoptera	M	Cuerpo en alcohol?	Colombia	Puerto Lopez	Vereda Menegua		4.0973	-72.814	220	TD	34	9.3	15	19	93.9	58.3	aab497	838c77	aebaa7	e9eded	67b7bc	2	?	?
95	ICN	28623	T. episcopus	cana	?	?	Colombia	Tolima	Mariquita	Vda. San Ándres	5.19893	-74.8947	490	?	?	9.4	15	18.8	90.8	60.3	afb598	89917c	abb49d	3a70ba	73afb9	0	?	?
96	ICN	29657	T. episcopus	cana	M	?	Colombia	El Tambo	Munchique		2.77373	-76.7565	1980	?	?	9	16	18.8	89.7	62.2	afb598	89917c	abb49d	3a70ba	73afb9	0	?	?
97	ICN	30144	T. episcopus	cana	M	?	Colombia	Antioquia	Cocorná		6.05787	-75.1856	1300	4.5X4.9	32.5	8.5	12.7	18.6	86.9	61	afb598	89917c	abb49d	3a70ba	73afb9	0	Cráneo osificado	?
98	ICN	30587	T. episcopus	leucoptera	M	?	Colombia	Meta	Restrepo	Alto Caney	4.26308	-73.5626	600	?	?	9.3	16.8	19.5	92.1	63.5	aab497	838c77	aebaa7	e9eded	67b7bc	2	?	?
99	ICN	30621	T. episcopus	leucoptera	F	?	Colombia	Meta	Restrepo		4.26308	-73.5626	600	?	?	9.2	15.4	19.3	93.4	67.2	606d53	5d6756	7b9088	e9eded	578197	2	?	?
100	ICN	30685	T. episcopus	cana	M	?	Colombia	Chocó	Rio Sucio		7.43802	-77.1033	10	TPD	34	8.8	14.6	21.9	90	57.4	afb598	89917c	abb49d	3a70ba	73afb9	0	?	?
101	ICN	30849	T. episcopus	leucoptera	M	?	Colombia	Cundinamarca	Medina	San Francisco de Gazadute	4.54525	-73.2998	520	TP	32	8.9	15.3	19.7	94.2	63	62735e	626b5b	748570	e9eded	508a87	1	?	?
102	ICN	31109	T. episcopus	cana	F	?	Colombia	Risaralda	Pueblo Rico		5.22219	-76.0303	1560	Huevos	28	8.5	15.9	16	88.6	63.7	afb598	89917c	abb49d	3a70ba	73afb9	0	Cráneo parcialmente osificado	?
103	ICN	31393	T. episcopus	coelestis	?	?	Colombia	Caquetá	Montañita	Escuela Palma Azul	1.4799	-75.4359	240	?	?	9.2	16	18.5	88.9	63.2	92a389	555f4d	a4b3a2	e9eded	558c9b	2	?	?
104	ICN	31394	T. episcopus	coelestis	M	?	Colombia	Caquetá	Montañita	Escuela Palma Azul	1.4799	-75.4359	240	?	?	8.9	15.8	17.5	89.4	64.1	92a389	555f4d	a4b3a2	e9eded	558c9b	2	?	?
105	ICN	31510	T. episcopus	cana	M	?	Colombia	Córdoba	Tierralta	Caserío Frasquillo	7.96011	-76.2485	120	?	27.8	8.8	15.7	18.3	85.2	60.5	9da994	727e6e	a2afa0	214283	73adb4	0	?	?
106	ICN	32060	T. episcopus	coelestis	F	?	Colombia	Amazonas	La Pedrera	Comunidad Indigena Kamaritagua	-1.33443	-69.5834	80	Huevo	30	8.9	15.8	18.3	87.7	62.4	92a389	555f4d	a4b3a2	e9eded	558c9b	3	?	?
107	ICN	32172	T. episcopus	coelestis	M	?	Colombia	Putumayo	PNN La Paya		0.361354	-75.6359	230	?	28	9	16.2	18.5	89.9	63.3	77978f	677365	8fb6aa	e9eded	6992b0	4	?	?
108	ICN	32767	T. episcopus	coelestis	F	?	Colombia	Amazonas	Leticia	Universidad Nacional	-4.19364	-69.9407	270	OD F4.5X4.5	27.5	8.7	15.5	18.1	83.3	59	92a389	555f4d	a4b3a2	e9eded	558c9b	5	?	?
109	ICN	32768	T. episcopus	coelestis	F	?	Colombia	Amazonas	Leticia	Universidad Nacional	-4.19364	-69.9407	270	OD F2X2	35.5	9	16.4	17.5	87.5	64.1	92a389	555f4d	a4b3a2	e9eded	558c9b	5	?	?
110	ICN	32776	T. episcopus	coelestis	F	?	Colombia	Amazonas	Leticia	Universidad Nacional	-4.19364	-69.9407	80	OPD	34.6	9.5	16.4	18.9	86.5	65.3	92a389	555f4d	a4b3a2	e9eded	558c9b	2	Inmaduro?	?
111	ICN	33829	T. episcopus	leucoptera	M	?	Colombia	Boyacá	Miraflores		4.84346	-73.2492	670	6X3.2	31	9.8	16.8	18.7	86	64.7	aab497	838c77	aebaa7	e9eded	67b7bc	1	?	?
112	ICN	35133	T. episcopus	cana	F	?	Colombia	Sucre	San Marcos	Vda. La Florida	8.59952	-75.1501	30	OPD 1.2X1.2	31	9.4	15.3	18.7	83.1	59.8	afb598	89917c	abb49d	3a70ba	73afb9	0	?	?
113	ICN	35276	T. episcopus	leucoptera	M	?	Colombia	Meta	Villavicencio	Vereda La llanerita	4.09969	-73.4833	330	9X7	34	9	15.4	18.4	89.6	63.3	90a78d	adb7a0	a6b8ab	e9eded	a2d5d1	0	?	?
114	ICN	36325	T. episcopus	cana	M	?	Colombia	Santander	Bucaramanga		7.10584	-73.1202	940	8.4X5.2	32	8.2	14.9	18.7	86.2	58.1	afb598	89917c	abb49d	3a70ba	73afb9	0	?	?
115	ICN	36952	T. episcopus	leucoptera	M	?	Colombia	Meta	Puerto Lopez	Pachaquiaro	4.05565	-73.1719	210	1.8X1.5	34.6	9	16.1	19.1	90.6	63.7	aab497	838c77	aebaa7	e9eded	67b7bc	2	?	?
116	ICN	37688	T. episcopus	cana	F	?	Colombia	Norte de Santander	San Cayetano	Ayacucho	7.79995	-72.5833	740	OD	?	9	15.9	20.2	88.4	61.6	afb598	89917c	abb49d	3a70ba	73afb9	0	?	?
117	ICN	38060	T. episcopus	nesophila	M	?	Colombia	Casanare	Pore	Curimina	5.54985	-71.85	190	4.8X2.7	30	9.2	16.5	19.8	92.6	61.1	817969	444838	959"e"86	9ba0b8	538a87	0	Leucoptera	?
118	ICN	38786	T. episcopus	leucoptera	M	?	Colombia	Guaviare	San Jose del Guaviare	Playa Güío	2.57613	-72.7169	190	8.9X6.5	33.8	9.4	16.5	18.3	94.9	65	92a389	555f4d	a4b3a2	e9eded	558c9b	2	?	?
119	ICN	38861	T. episcopus	cana	F	?	Colombia	Arauca	Arauquita	Vda. Salto de Lipa	7.03074	-71.4235	160	4X3	34	9.3	16.6	20.3	86.3	57.5	9da994	727e6e	a2afa0	214283	73adb4	0	?	?
120	ICN	38862	T. episcopus	nesophila	M	?	Colombia	Arauca	Arauquita	Vda. Salto de Lipa	7.03074	-71.4235	160	10X6	33	9.1	16.3	19.8	93.5	64.3	bdc4ad	969b85	a8ad99	6fa0e7	86aaa3	0	Cana	?
121	ICN	38869	T. episcopus	nesophila	F	?	Colombia	Casanare	Paz de Ariporo	Vda Caño Chiquito	5.59429	-71.4126	160	8X4.1	31	9.8	16.7	19.2	89.3	59.5	acb295	839075	a3b99c	889ccb	63b1ae	0	Cana	?
122	ICN	38870	T. episcopus	nesophila	F	?	Colombia	Casanare	Paz de Ariporo	Vda Caño Chiquito	5.59429	-71.4126	160	7X4	34	8.9	16	18.4	86.8	57.5	bdc4ad	969b85	a8ad99	6fa0e7	86aaa3	0	Cana	?
123	ICN	38871	T. episcopus	nesophila	M	?	Colombia	Casanare	Paz de Ariporo	Vda Caño Chiquito	5.59429	-71.4126	160	3.5X2.6	30	9.5	17.5	19.9	92.5	63.5	acb296	839076	a3b99c	889ccb	63b1ae	0	?	?
124	ICN	39244	T. episcopus	leucoptera	M	TEJIDO DCC	Colombia	Meta	Villavicencio		4.05725	-73.6073	400	9.4X4.6	39	9.6	16.8	20.6	90.6	65.8	aab497	838c77	aebaa7	e9eded	67b7bc	2	?	?
125	ICN	39247	T. episcopus	coelestis	M	OAC 306	Colombia	Putumayo	Leguízamo	Via aeropuerto	-0.18347	-74.7777	190	9X5	33.8	9.4	16.2	18.2	90.4	65	92a389	555f4d	a4b3a2	e9eded	558c9b	2	?	?
126	ICN	39274	T. episcopus	coelestis	F	?	Colombia	Putumayo	Leguizamo	Vda. El Triunfo	-0.109305	-74.8088	210	OD	35	9.7	16.6	19.2	?	69	92a389	555f4d	a4b3a2	e9eded	558c9b	4	Muda ala	?
127	ICN	39336	T. episcopus	nesophila	F	TEJIDO	Colombia	Arauca	Tame	Vda San Joaquín	6.21938	-71.5449	210	6.2X4 2.5X2.5	37	9.6	17.2	21	91.4	61.7	bdc4ad	969b85	a8ad99	6fa0e7	86aaa3	0	Cana	?
128	ICN	39337	T. episcopus	nesophila	M	TEJIDO	Colombia	Arauca	Tame	Vda San Joaquín	6.21938	-71.5449	210	8.2X5.2	39	9.5	17	19.8	89.9	58.7	acb297	839077	a3b99c	889ccb	63b1ae	0	?	?
129	ICN	39349	T. episcopus	quaesita	F	TEJIDO	Colombia	Nariño	Tumaco	Fca. Maragricola	1.68333	-78.25	10	?	31	9.3	17.2	19	83	59	a39f8c	888b78	b8bfb1	214372	5a977f	0	?	?
130	ICN	39350	T. episcopus	quaesita	F	TEJIDO	Colombia	Nariño	Tumaco	Fca. Maragricola	1.68333	-78.25	10	?	33.5	8.8	16	18.4	83.6	57.3	a39f8c	888b78	b8bfb1	214372	5a977f	0	?	?
131	ICN	39439	T. episcopus	cana	F	DCC-078	Colombia	Bolivar	Turbaco	Urbanización el Zapote	10.3475	-75.4411	90	8.6x3.4	32	8.7	16.7	18.3	82.5	59.4	afb598	89917c	abb49d	3a70ba	73afb9	0	?	?
132	ICN	14931	T. sayaca	sayaca	M	?	Brasil	Goiás	Tocantinia		-15.827	-49.8362	580	?	?	8.5	15.8	18.2	89.8	60.4	84756d	847d6d	b3ae99	758d6e	a9c29f	0	?	?
133	LSUMZ	31442	T. episcopus	coelestis	F	?	Peru	Loreto		Rio Curanja, Balta	-4.2	-74.2	120	3x3	?	9.7	17.4	22.59	91.57	62.96	92a389	555f4d	a4b3a2	e9eded	558c9b	4	?	?
134	LSUMZ	62575	T. episcopus	coelestis	F	?	Peru	Huanuco		Cordillera azul	-8.6	-76.01	1340	8x3	?	9.45	17.35	21.14	88.89	65.04	62735e	626b5b	748570	e9eded	508a87	3	?	?
135	LSUMZ	62576	T. episcopus	coelestis	F	?	Peru	Huanuco		Cordillera azul	-8.6	-76.01	1340	8x3	?	10.25	17.91	19.3	?	61.09	62735e	626b5b	748570	e9eded	508a87	2	?	?
136	LSUMZ	62583	T. episcopus	coelestis	M	?	Peru	Loreto		Rio Curanja, Balta	-4.2	-74.2	120	7x4 dibujo en la etiqueta	?	9.08	16.56	20.11	89.33	64.08	92a389	555f4d	a4b3a2	e9eded	558c9b	4	?	?
137	LSUMZ	62584	T. episcopus	coelestis	M	?	Peru	Loreto		Rio Curanja, Balta	-4.2	-74.2	120	7x4 dibujo en la etiqueta	?	9.67	16.44	20.25	88.72	61.54	92a389	555f4d	a4b3a2	e9eded	558c9b	4	?	?
138	LSUMZ	67807	T. episcopus	episcopus	M	?	Brasil	Amapá	Rio Marcaná, Cachoeira da Pancada		0.9	-52	140	?	?	9.93	17.68	20.32	90.4	61.77	606d53	5d6756	7b9088	e9eded	578197	1	?	?
139	LSUMZ	69569	T. episcopus	coelestis	M	?	Peru	Ayacucho		Had. Luisiana	-12.65	-73.7333	610	2x2	?	9.76	17.5	20.5	93.2	64.64	62735e	626b5b	748570	e9eded	508a87	4	?	?
140	LSUMZ	72847	T. episcopus	coelestis	M	?	Peru	Huanuco		35 NE Tingo Maria	-8.987	-75.9399	1380	10x6	35	9.96	17.36	19.76	92.71	64.55	92a389	555f4d	a4b3a2	e9eded	558c9b	3	?	?
141	LSUMZ	82249	T. episcopus	coelestis	M	?	Peru	Cajamarca	San José de Lourdes		-5.0994	-78.8916	1530	1x2	32.75	9.85	18.87	19.88	91.92	59.6	92a389	555f4d	a4b3a2	e9eded	558c9b	4	Testis dibujado	?
142	LSUMZ	86161	T. episcopus	quaesita	M	?	Peru	Piura	ayabaca	Rio Queiroz	-4.7204	-79.8391	840	3x2	38	10.16	17.42	21.05	93.7	68.24	a39f8c	888b78	b8bfb1	214372	5a977f	0	Testis dibujado	?
143	LSUMZ	133898	T. episcopus	mediana	F	B-9554	Bolivia	Pando	Nicolas Suaresz	eg 12 km by road s cobija	-10.96	-68.04	210	7x3	37.5	9.98	17.18	20.45	93.77	64.95	62735e	626b5b	748570	e9eded	508a87	3	Parece T. episcopus coelestis solo q mas grisaceo	?
144	LSUMZ	133899	T. episcopus	mediana	M	?	Bolivia	Pando	Nicolas Suaresz	eg 12 km by road s cobija	-10.96	-68.04	210	2.5X2	35.5	9.74	16.78	19.9	91.06	63.22	62735e	626b5b	748570	e9eded	508a87	3	Parece T. episcopus coelestis solo q mas grisaceo	?
145	LSUMZ	133900	T. episcopus	mediana	F	?	Bolivia	Pando	Nicolas Suaresz	eg 12 km by road s cobija	-10.96	-68.04	210	?	36.5	10.76	18.26	20.67	89.62	53.98	62735e	626b5b	748570	e9eded	508a87	3	Parece T. episcopus coelestis solo q mas grisaceo	?
146	LSUMZ	133897	T. hibrido	episcopus-sayaca	M	B-9554	Bolivia	Pando	Nicolas Suaresz	eg 12 km by road s cobija	-10.96	-68.04	210	2x1	38.5	9.06	16.31	20.05	90.87	55.11	92a389	555f4d	a4b3a2	e9eded	558c9b	3	Foto, ave juvenil	?
147	MCZ	8075	T. episcopus	cana	M	?	Panama	Divala			8.4052	-82.6807	40	?	?	8.2	14	18.02	88.21	57.33	afb598	89917c	abb49d	3a70ba	73afb9	0	?	?
148	MCZ	8077	T. episcopus	cana	M	?	Panama	Divala			8.4052	-82.6807	40	?	?	8.57	15.14	19.56	85.53	59.12	afb598	89917c	abb49d	3a70ba	73afb9	0	?	?
149	MCZ	8080	T. episcopus	cana	M	?	Panama	Divala			8.4052	-82.6807	40	?	?	9.02	15.98	19.94	84.56	56.82	afb598	89917c	abb49d	3a70ba	73afb9	0	?	?
150	MCZ	10063	T. episcopus	cana	F	?	Honduras	La Ceiba			15.7843	-86.8126	10	?	?	8.93	15.03	19.61	85.18	59.79	afb598	89917c	abb49d	3a70ba	73afb9	0	?	?
151	MCZ	10067	T. episcopus	cana	M	?	Honduras	La Ceiba			15.7843	-86.8126	10	?	?	8.62	14.13	19.8	86.77	60.2	afb598	89917c	abb49d	3a70ba	73afb9	0	?	?
152	MCZ	10068	T. episcopus	cana	M	?	Honduras	La Ceiba			15.7843	-86.8126	10	?	?	8.48	13.73	19.64	91.25	60.34	afb598	89917c	abb49d	3a70ba	73afb9	0	?	?
153	MCZ	14482	T. episcopus	cana	M	?	Panama			Islas de las Perlas	8.38537	-78.905	140	?	?	10.4	18.5	20.4	91.7	66.3	afb598	89917c	abb49d	3a70ba	73afb9	0	?	?
154	MCZ	18018	T. episcopus	nesophila	?	?	Republic of Trinidad and Tobago	Tobago			11.2336	-60.6988	240	?	?	9.19	15.98	19.9	91.1	60.72	c4cbb8	7c9a8d	9dbccc	7989cc	93cde0	0	Aves en islas son más estables?	?
155	MCZ	20390	T. episcopus	cana	M	?	Costa Rica	San Jose			9.928	-84.0907	1170	?	?	8.84	15.15	19.24	91.64	49.49	afb598	89917c	abb49d	3a70ba	73afb9	0	?	?
156	MCZ	26768	T. episcopus	nesophila	?	?	Venezuela	Yacua			10.2501	-67.9106	460	?	?	9.48	14.42	22.38	87.25	62	c4cbb8	7c9a8d	9dbccc	7989cc	93cde0	0	?	?
157	MCZ	30836	T. episcopus	nesophila	F	?	Republic of Trinidad and Tobago	Trinidad (Caparo)			10.4493	-61.3283	80	?	?	10.49	19.05	20.51	90.82	62.46	afae97	98a185	a1baaf	5167bc	599bad	0	?	?
158	MCZ	32412	T. episcopus	nesophila	?	?	Republic of Trinidad and Tobago	Trinidad			10.6918	-61.2225	440	?	?	10.64	17.53	20.81	?	60.71	b2c4ab	72a0b7	a5bfcc	465eb1	82c0cb	0	?	?
159	MCZ	34691	T. episcopus	coelestis	?	?	Colombia	Amazonas?			-1.44	-71.57	130	?	?	9.37	18.69	21.11	92.45	62.1	62735e	626b5b	748570	e9eded	508a87	3	?	?
160	MCZ	34694	T. episcopus	cana	?	?	Guatemala				15	-90		?	?	9.07	15.8	19.9	87.68	60.16	afb598	89917c	abb49d	3a70ba	73afb9	0	?	?
161	MCZ	40558	T. episcopus	cana	M	?	Panama	San Miguel			8.43711	-78.9515	80	?	?	9.73	16.59	19.36	92.33	63.1	afb598	89917c	abb49d	3a70ba	73afb9	0	?	?
162	MCZ	46352	T. episcopus	cana	M	?	Panama	along line of Panama RR			9.3593	-79.8998	10	?	?	9.28	16.01	20.17	85.16	54.95	afb598	89917c	abb49d	3a70ba	73afb9	0	?	?
163	MCZ	60722	T. episcopus	cana	F	?	Mexico	Camp Mengel			18.0874	-88.749	50	?	?	9.61	16.85	20.81	85.57	58.49	afb598	89917c	abb49d	3a70ba	73afb9	0	?	?
164	MCZ	60723	T. episcopus	cana	M	?	Mexico	Camp Mengel			18.0874	-88.749	50	?	?	9.36	16.66	19.67	89.49	61.95	afb598	89917c	abb49d	3a70ba	73afb9	0	?	?
165	MCZ	65547	T. episcopus	cana	M	?	Guatemala	Motagua R.			15.39	-88.91	60	?	?	9.14	14.45	19.96	89.2	61.34	9da994	727e6e	a2afa0	214283	73adb4	0	?	?
166	MCZ	79686	T. episcopus	major	F	?	Peru	Huancabamba			-5.066	-79.34	1950	?	?	8.76	16.76	20.11	88.95	67.4	62735e	626b5b	748570	e9eded	508a87	1	?	?
167	MCZ	79689	T. episcopus	major	M	?	Peru	Huancabamba			-5.386	-79.4703	2380	?	?	9.37	18.09	19.8	92.04	64.66	62735e	626b5b	748570	e9eded	508a87	2	?	?
168	MCZ	79690	T. episcopus	major	M	?	Peru	Tabaconas			-5.3126	-79.2829	1930	?	?	9.96	17.86	19.86	93	61.83	90a78d	adb7a0	a6b8ab	e9eded	a2d5d1	3	?	?
169	MCZ	79692	T. episcopus	quaesita	M	?	Peru	Piura	Sullana		-4.90364	-80.6864	60	?	?	8.7	16	22.8	88.5	68.8	a39f8c	888b78	b8bfb1	214372	5a977f	0	Tipo T.e.quaesita	?
170	MCZ	79693	T. episcopus	quaesita	M	?	Peru	Sullana			-4.9	-80.68	70	?	?	9.3	17.63	20.6	88.4	65.55	a39f8c	888b78	b8bfb1	214372	5a977f	0	?	?
171	MCZ	93313	T. episcopus	episcopus	?	?	French Guiana	Mana			5.66	-53.77	0	?	?	9.61	16.85	19.95	90.29	63.76	b9c0aa	738878	798f9d	e9eded	69959c	2	Talvez un híbrido	?
172	MCZ	93314	T. episcopus	episcopus	?	?	French Guiana	Mana			5.66	-53.77	0	?	?	10.73	18.99	20.9	89.98	63.16	b9c0aa	738878	798f9d	e9eded	69959c	1	Talvez un híbrido	?
173	MCZ	93316	T. episcopus	episcopus	M	?	Brazil	Pará	Santarem		-2.45	-54.7	40	?	?	9.36	17.2	19.8	91.79	60.54	b9c0aa	738878	798f9d	e9eded	69959c	1	?	?
174	MCZ	104984	T. episcopus	cana	M	?	Panama	San Miguel			8.43711	-78.9515	80	?	?	9.77	16.97	19.46	90.82	63.23	afb598	89917c	abb49d	3a70ba	73afb9	0	?	?
175	MCZ	105408	T. episcopus	cana	M	?	Colombia	Nevada de Santa Marta, Sierra			10.8333	-73.6667		?	?	9.27	15.39	20.03	93.47	60.24	bdc4ad	969b85	a8ad99	6fa0e7	86aaa3	0	?	?
176	MCZ	105411	T. episcopus	cana	M	?	Colombia	Nevada de Santa Marta, Sierra			10.8333	-73.6667		?	?	9.54	16.29	17.32	90.41	59.65	afb598	89917c	abb49d	3a70ba	73afb9	0	?	?
177	MCZ	105412	T. episcopus	cana	F	?	Colombia	Nevada de Santa Marta, Sierra			10.8333	-73.6667		?	?	9.44	16.15	19.93	88.1	53.37	afb598	89917c	abb49d	3a70ba	73afb9	0	?	?
178	MCZ	105415	T. episcopus	cana	M	?	Colombia	Nevada de Santa Marta, Sierra			10.8333	-73.6667		?	?	9.38	17.05	20.26	90.6	58.9	bdc4ad	969b85	a8ad99	6fa0e7	86aaa3	0	?	?
179	MCZ	105416	T. episcopus	cana	F	?	Colombia	Nevada de Santa Marta, Sierra			10.8333	-73.6667		?	?	8.85	16.2	19.98	88.84	60.66	b7a598	9a897e	b1a994	3a95bb	b7d5b1	0	?	?
180	MCZ	113981	T. episcopus	nesophila	?	?	Republic of Trinidad and Tobago	Tobago			11.2336	-60.6988	240	?	?	9.24	16.01	19.76	91.7	60.46	b2c4ab	72a0b7	a5bfcc	465eb1	82c0cb	0	?	?
181	MCZ	114485	T. episcopus	cana	M	?	Panama	Saboga			8.61266	-79.0419	0	?	?	9.27	16.46	19.12	89.11	60.5	afb598	89917c	abb49d	3a70ba	73afb9	0	?	?
182	MCZ	114491	T. episcopus	cana	F	?	Panama	Saboga			8.61266	-79.0419	0	?	?	9.15	15.91	19.2	90.84	58.58	afb598	89917c	abb49d	3a70ba	73afb9	0	?	?
183	MCZ	117449	T. episcopus	cana	M	?	Costa Rica	Jiménez			8.5272	-83.3067	20	?	?	9.76	16.79	17.94	90.31	63.91	afb598	89917c	abb49d	3a70ba	73afb9	0	?	?
184	MCZ	120516	T. episcopus	cana	M	?	Colombia	Tocota			3.5258	-76.6499	1440	?	?	9.68	16.69	20.05	89.49	59.76	afb598	89917c	abb49d	3a70ba	73afb9	0	?	?
185	MCZ	123490	T. episcopus	cana	M	?	Colombia	Atuncela			3.7378	-76.6764	900	?	?	9.25	16.78	20.34	90.38	60.58	a39f8c	888b78	b8bfb1	214372	5a977f	0	?	?
186	MCZ	123492	T. episcopus	cana	M	?	Colombia	Jimenez			3.75	-76.75	1140	?	?	9.68	16.64	19.98	87.73	61.07	afb598	89917c	abb49d	3a70ba	73afb9	0	?	?
187	MCZ	136953	T. episcopus	cana	F	?	Honduras	Tela			15.7732	-87.4653	10	?	?	8.56	15.54	20.27	87.72	58.97	afb598	89917c	abb49d	3a70ba	73afb9	0	?	?
188	MCZ	136957	T. episcopus	cana	M	?	Honduras	Tela			15.7732	-87.4653	10	?	?	9.05	15.92	19.77	86.14	58.99	9da994	727e6e	a2afa0	214283	73adb4	0	?	?
189	MCZ	137491	T. episcopus	cana	M	?	Panama	Isla Grande			9.6326	-79.5645	40	?	?	9.33	16.63	20.13	89.31	?	afb598	89917c	abb49d	3a70ba	73afb9	0	?	?
190	MCZ	139553	T. episcopus	coelestis	?	?	Peru		Indiana		-3.5	-73.05	90	?	?	8.83	16.13	19.47	89.91	61.46	668483	859a88	82aaa7	e9eded	6da8bd	4	?	?
191	MCZ	139554	T. episcopus	coelestis	?	?	Colombia	Frontera con Ecuador?						?	?	9.81	17.32	21.56	93.7	62.79	92a389	555f4d	a4b3a2	e9eded	558c9b	4	?	?
192	MCZ	139556	T. episcopus	quaesita	F	?	Ecuador	del Oro	Portovelo		-3.71	-79.61	780	?	?	8.89	16.43	20.35	91.49	66.35	a39f8c	888b78	b8bfb1	214372	5a977f	0	?	?
193	MCZ	141001	T. episcopus	cana	M	?	Panama	El Tigre			8.46056	-78.0453	50	?	?	8.95	16.43	19.51	84.66	51.64	afb598	89917c	abb49d	3a70ba	73afb9	0	?	?
194	MCZ	147016	T. episcopus	cana	F	?	Guatemala	San Felipe			14.616	-91.583	650	?	?	9.18	15.97	19.22	86.07	59.7	afb598	89917c	abb49d	3a70ba	73afb9	0	?	?
195	MCZ	147019	T. episcopus	cana	F	?	Guatemala	Finca Chama			18.6783	-88.3924	20	?	?	9.13	16.24	20.02	88.04	59.71	afb598	89917c	abb49d	3a70ba	73afb9	0	?	?
196	MCZ	151822	T. episcopus	nesophila	M	?	Republic of Trinidad and Tobago	Valencia			10.6537	-61.1971	70	?	?	9.46	16.43	18.69	91.05	59.34	c4cbb8	7c9a8d	9dbccc	7989cc	93cde0	0	?	?
197	MCZ	151829	T. episcopus	cana	M	?	Costa Rica	Cartago			9.8638	-83.9161	1440	?	?	8.36	15.47	19.22	86.91	57.32	9da994	727e6e	a2afa0	214283	73adb4	0	?	?
198	MCZ	155995	T. episcopus	cana	M	?	Panama	Perme			8.77	-77.54	0	?	?	9.22	15.96	19.38	85.04	56.33	9da994	727e6e	a2afa0	214283	73adb4	0	?	?
199	MCZ	176641	T. episcopus	episcopus	M	?	Brazil	Pará	Santarem		-2.45	-54.7	40	?	?	9.68	16.88	17.51	93.23	62.2	9e9f8c	7e8571	a4b0a3	b7bdc5	688f97	2	?	?
200	MCZ	179279	T. episcopus	major	M	?	Peru	Huancabamba			-5.386	-79.4703	2380	?	?	9.53	16.8	20.34	95.66	68.35	62735e	626b5b	748570	e9eded	508a87	3	?	?
201	MCZ	188363	T. episcopus	cana	F	?	Nicaragua	Greytown			10.9462	-83.7345	10	?	?	8.95	15.96	19.15	86.1	56.54	afb598	89917c	abb49d	3a70ba	73afb9	0	?	?
202	MCZ	199416	T. episcopus	coelestis	M	?	Ecuador	Tungurahua	Baños de Agua Santa		-1.3928	-78.4268	1790	?	?	9.46	16.28	20.07	91.27	60.17	77978f	677365	8fb6aa	e9eded	6992b0	4	?	?
203	MCZ	237141	T. episcopus	cana	M	?	Venezuela	Loma Redonda			10.5667	-66.85		?	?	9.67	17.44	19.55	92.06	64.58	afae97	98a185	a1baaf	5167bc	599bad	0	?	?
204	MCZ	237142	T. episcopus	nesophila	M	?	Venezuela	Loma Redonda			10.5667	-66.85		?	?	9.57	17.76	20.39	87.39	60.99	afb598	89917c	abb49d	3a70ba	73afb9	0	?	?
205	MCZ	249844	T. episcopus	nesophila	M	?	Venezuela	Rio Cocollar			10.1667	-63.7833		?	?	10.04	18.47	19.32	87.86	56.07	afae97	98a185	a1baaf	5167bc	599bad	0	?	?
206	MCZ	249845	T. episcopus	nesophila	M	?	Venezuela	Cumanacoa			10.25	-63.9167	230	?	?	10.44	17.92	20.71	93.39	63.8	afae97	98a185	a1baaf	5167bc	599bad	0	?	?
207	MCZ	249846	T. episcopus	nesophila	F	?	Venezuela	San Antonio de Maturin			10.1167	-63.7167		?	?	9.83	17.34	21.13	91.3	59.36	afb598	89917c	abb49d	3a70ba	73afb9	0	?	?
208	MCZ	249847	T. episcopus	nesophila	M	?	Venezuela	Cuchivano			10.25	-63.9167	230	?	?	?	?	20.99	91.44	64.94	bec4ad	808b75	a5bbb4	3a5bad	55acbd	0	?	?
209	MCZ	249848	T. episcopus	nesophila	M	?	Venezuela	Cuchivano			10.25	-63.9167	230	?	?	10.48	18.05	21.69	94.44	67.19	afae97	98a185	a1baaf	5167bc	599bad	0	Lengua por fuera del pico	?
210	MCZ	275578	T. episcopus	episcopus	M	?	Suriname	Parmaribo			5.85	-55.2	10	?	?	10.36	17.74	19.7	90.17	54.51	b9c0aa	738878	798f9d	e9eded	69959c	2	?	?
211	MCZ	280706	T. episcopus	cana	M	?	Mexico	El Real			20.59	-103.4	1580	?	34.4	8.99	15.77	19.23	85.51	?	9da994	727e6e	a2afa0	214283	73adb4	0	?	?
212	MCZ	299652	T. episcopus	coelestis	M	?	Ecuador		Sarayacu		-1.73	-77.48	400	?	?	10.31	17.62	19.94	92.45	65.66	77978f	677365	8fb6aa	e9eded	6992b0	5	?	?
213	MCZ	299655	T. episcopus	coelestis	F	?	Ecuador			Cotapino	-0.75	-77.4166	470	?	?	8.98	16.17	19.87	86.7	59.33	92a389	555f4d	a4b3a2	e9eded	558c9b	3	?	?
214	MCZ	299656	T. episcopus	caerulea	F	?	Ecuador	Chinchipe	Cumbaratza		-3.9937	-78.8651	880	?	30.2	8.73	14.56	20.47	90.96	58.27	668483	859a88	82aaa7	e9eded	6da8bd	3	?	?
215	MCZ	299657	T. episcopus	caerulea	M	?	Ecuador	Chinchipe	Cumbaratza		-3.9937	-78.8651	880	?	38	9.17	16.86	20.72	94.08	60.51	668483	859a88	82aaa7	e9eded	6da8bd	4	?	?
216	MCZ	299662	T. episcopus	quaesita	M	?	Ecuador	Loja			-4.23	-79.27	1960	?	36.5	9.66	17.54	22.48	95.91	70.01	a39f8c	888b78	b8bfb1	214372	5a977f	0	?	?
217	MCZ	299666	T. episcopus	quaesita	M	?	Ecuador	Loja		Hacienda Yamana (vallet Rio Cazanga)	-4.01	-79.66	1180	?	45	10.02	15.19	22.79	?	66.34	a39f8c	888b78	b8bfb1	214372	5a977f	0	?	?
218	MCZ	299669	T. episcopus	quaesita	M	?	Ecuador			10 kilometers North of Oña	-3.37	-79.15	1900	?	34.6	8.97	16.7	20.26	?	68.33	a39f8c	888b78	b8bfb1	214372	5a977f	0	?	?
219	MCZ	163160	T. hibrido	episcopus-abbas	M	?	Honduras	Comayaguela			14.0722	-87.1921	990	?	?	9.49	17.72	22.09	91.58	59.16	555d88	40405e	8e8aab	4c558b	6d77aa	0	Colectado en 1931	?
220	MCZ	86008	T. sayaca	sayaca	M	?	Argentina	Posadas			-27.3621	-55.9009	110	?	?	9.05	15.72	19.51	88.37	62.34	786756	6e6d57	b3ae99	758d6e	a9c29f	0	?	?
221	MCZ	96766	T. sayaca	obscura	F	?	Argentina	Conception			-27.3459	-65.5927	380	?	?	9.35	16.39	19.9	89.37	63.03	4b433b	535544	9f9476	3e6551	91a87d	0	?	?
222	MCZ	269779	T. sayaca	obscura	F	?	Bolivia	Samaipata			-18.1772	-63.8817	1680	?	?	9.6	16.08	21.02	89.26	61.17	4b433b	535544	9f9476	3e6551	91a87d	0	?	?
223	MSB	27521	T. episcopus	urubambae?	F	?	Peru	Cuzco	Paucartambo	Patria	-12.9803	-71.4319	680	10x4	30.4	9.23	16.76	20.53	88.82	62.37	90a78d	adb7a0	a6b8ab	e9eded	a2d5d1	3	?	?
224	MSB	NKI71022	T. episcopus	urubambae?	M	NKI71022	Peru	Cuzco	Calca	Yanatile	-12.6531	-72.3281	1380	1x1	37	9.18	16.1	19.22	93.88	65.22	90a78d	adb7a0	a6b8ab	e9eded	a2d5d1	3	?	?
225	MZUSP	2529	T. episcopus	coelestis	M	?	Peru	Loreto	Iquitos		-3.74367	-73.2516	90	?	?	8.79	15.82	17.09	93.35	53.66	77978f	677365	8fb6aa	e9eded	6992b0	5	?	?
226	MZUSP	10564	T. episcopus	mediana	M	?	Brasil	Amazonas	Parintins		-2.6	-56.7333	110	?	?	9.53	17.05	19.01	93.69	61.88	92a389	555f4d	a4b3a2	e9eded	558c9b	3	?	?
227	MZUSP	13372	T. episcopus	cana	F	?	Colombia	Antioquia	Barro blanco		6.30388	-75.4171	2370	?	?	10.2	18.07	20.75	93.32	62.05	afb598	89917c	abb49d	3a70ba	73afb9	0	?	?
228	MZUSP	13457	T. episcopus	cana	M	?	Colombia	Bolivar	Calamar		10.2447	-74.9137	10	?	?	9.55	16.3	18.79	86.9	58.22	afb598	89917c	abb49d	3a70ba	73afb9	0	?	?
229	MZUSP	17004	T. episcopus	mediana	F	?	Brasil	Amazonas	Manacapurú		-3.28281	-60.6351	40	?	?	10.18	17.79	19.31	88.37	60.07	92a389	555f4d	a4b3a2	e9eded	558c9b	3	?	?
230	MZUSP	19198	T. episcopus	coelestis	M	?	Brasil	Amazonas	Rio Juruá		-2.61667	-65.7333	50	?	?	?	?	19.41	88.26	61.6	92a389	555f4d	a4b3a2	e9eded	558c9b	3	?	?
231	MZUSP	19201	T. episcopus	coelestis	M	?	Brasil	Amazonas	Rio Juruá		-2.61667	-65.7333	50	?	?	8.98	16.05	17.6	93.25	67.09	92a389	555f4d	a4b3a2	e9eded	558c9b	3	?	?
232	MZUSP	19202	T. episcopus	coelestis	M	?	Brasil	Amazonas	Rio Juruá		-2.61667	-65.7333	50	?	?	9.53	15.99	17.95	87.49	61.37	92a389	555f4d	a4b3a2	e9eded	558c9b	3	?	?
233	MZUSP	19205	T. episcopus	coelestis	M	?	Brasil	Amazonas	Rio Juruá		-2.61667	-65.7333	50	?	?	9.52	16.6	19.53	92.58	?	92a389	555f4d	a4b3a2	e9eded	558c9b	3	Amazonas - Acre	?
234	MZUSP	19207	T. episcopus	coelestis	M	?	Brasil	Amazonas	Rio Juruá		-2.61667	-65.7333	50	?	?	9.56	16.28	19.79	91.66	66.55	92a389	555f4d	a4b3a2	e9eded	558c9b	3	?	?
235	MZUSP	19211	T. episcopus	mediana	M	?	Brasil	Amazonas	Itacoatiara		-3.13333	-58.4167	20	?	?	9.01	16.91	19.14	86.49	61.13	62735e	626b5b	748570	e9eded	508a87	2	?	?
236	MZUSP	19213	T. episcopus	mediana	F	?	Brasil	Amazonas	Itacoatiara		-3.13333	-58.4167	20	?	?	10.07	17.06	18.41	89.74	57.89	90a78d	adb7a0	a6b8ab	e9eded	a2d5d1	?	?	?
237	MZUSP	19217	T. episcopus	coelestis	M	?	Brasil	Amazonas	Rio Eiru		-6.7	-69.8667	130	?	?	9.42	16.51	18.06	90.07	63.92	77978f	677365	8fb6aa	e9eded	6992b0	3	?	?
238	MZUSP	42538	T. episcopus	episcopus	M	?	Brasil	Pará	Rio Fresco	Gorotire	-7.71667	-51.1833	250	?	?	9.76	16.46	19.03	90.8	63.94	9e9f8c	7e8571	a4b0a3	b7bdc5	688f97	1	?	?
239	MZUSP	42539	T. episcopus	episcopus	M	?	Brasil	Pará	Rio Fresco	Gorotire	-7.71667	-51.1833	250	?	?	9.95	16.75	17.65	87.09	63.61	9e9f8c	7e8571	a4b0a3	b7bdc5	688f97	1	?	?
240	MZUSP	43528	T. episcopus	episcopus	M	?	Brasil	Pará	Belén		-1.454	-48.4988	20	?	?	9.89	16.99	18.14	93.13	61.44	aab497	838c77	aebaa7	e9eded	67b7bc	1	?	?
241	MZUSP	45890	T. episcopus	episcopus	F	?	Brasil	Pará	Belén	Parque estadual do Utinga	-1.41681	-48.4103	40	?	?	11.02	19.67	20.4	92.47	66.44	9e9f8c	7e8571	a4b0a3	b7bdc5	688f97	1	?	?
242	MZUSP	45891	T. episcopus	episcopus	M	?	Brasil	Pará	Belén	Parque estadual do Utinga	-1.41681	-48.4103	40	?	?	9.91	17.78	19.2	90.98	64.87	9e9f8c	7e8571	a4b0a3	b7bdc5	688f97	1	?	?
243	MZUSP	53064	T. episcopus	episcopus	M	?	Brasil	Goiás	Araguatins		-5.63333	-48.1167	100	?	?	9.9	16.58	18.37	90.48	63.91	9e9f8c	7e8571	a4b0a3	b7bdc5	688f97	1	?	?
244	MZUSP	53069	T. episcopus	episcopus	M	?	Brasil	Goiás	Araguatins		-5.63333	-48.1167	100	?	?	9.54	16.71	17.87	94.59	69.4	9e9f8c	7e8571	a4b0a3	b7bdc5	688f97	1	?	?
245	MZUSP	56244	T. episcopus	episcopus	F	?	Brasil	Roraima	Rio Mucajaí		-2.41667	-60.8667	50	?	?	9.57	17.49	19.51	89.83	58.46	9e9f8c	7e8571	a4b0a3	b7bdc5	688f97	1	?	?
246	MZUSP	56246	T. episcopus	episcopus	F	?	Brasil	Roraima	Rio Mucajaí		-2.41667	-60.8667	50	?	?	9.37	18.5	19.62	88.27	63.22	9e9f8c	7e8571	a4b0a3	b7bdc5	688f97	0	?	?
247	MZUSP	56247	T. episcopus	episcopus	F	?	Brasil	Roraima	Boa Vista	Rio Mucajai	2.41667	-60.8667	80	?	?	10.24	17.53	18.48	86.25	60.42	9e9f8c	7e8571	a4b0a3	b7bdc5	688f97	1	?	?
248	MZUSP	59225	T. episcopus	episcopus	M	?	Brasil	Pará	Forlândia		-3.83011	-55.4972	20	?	?	9.46	17.31	18.65	90.12	61.98	aab497	838c77	aebaa7	e9eded	67b7bc	2	?	?
249	MZUSP	59235	T. episcopus	episcopus	M	?	Brasil	Pará	Forlândia		-3.83011	-55.4972	20	?	?	8.77	15.39	19.21	89.61	59.98	90a78d	adb7a0	a6b8ab	e9eded	a2d5d1	2	?	?
250	MZUSP	59239	T. episcopus	episcopus	M	?	Brasil	Pará	Forlândia		-3.83011	-55.4972	20	?	?	9.44	15.83	18.48	91.29	61.59	90a78d	adb7a0	a6b8ab	e9eded	a2d5d1	3	?	?
251	MZUSP	60472	T. episcopus	episcopus	M	?	Brasil	Pará	Jacaré-Acanga		-6.26667	-57.65	200	?	?	9.47	17.47	19.12	91.94	65.34	90a78d	adb7a0	a6b8ab	e9eded	a2d5d1	1	?	?
252	MZUSP	60945	T. episcopus	episcopus	F	?	Brasil	Pará	Forlândia		-3.83011	-55.4972	20	?	?	9.36	16.64	17.65	88.4	61.51	aab497	838c77	aebaa7	e9eded	67b7bc	1	?	?
253	MZUSP	62421	T. episcopus	mediana	M	?	Brasil	Amazonas	Rio Aripuanã	Periquito	-7.31667	-60.35	140	?	?	8.86	16.52	18.35	89.72	63.5	92a389	555f4d	a4b3a2	e9eded	558c9b	2	?	?
254	MZUSP	62422	T. episcopus	mediana	F	?	Brasil	Amazonas	Prainha		-7.26667	-60.3833	100	?	?	9.49	18.53	19	94.08	63.63	aab497	838c77	aebaa7	e9eded	67b7bc	1	?	?
255	MZUSP	62503	T. episcopus	episcopus	F	?	Brasil	Amazonas	Parintins	Lago Acu	-2.83333	-56.9333	10	?	?	9.43	17.09	18.25	85.36	58.51	aab497	838c77	aebaa7	e9eded	67b7bc	3	?	?
256	MZUSP	62504	T. episcopus	episcopus	M	?	Brasil	Pará	Alter do Chão		-2.51667	-54.95	40	?	?	9.18	16.09	18.35	89.65	61.05	90a78d	adb7a0	a6b8ab	e9eded	a2d5d1	1	?	?
257	MZUSP	62505	T. episcopus	mediana	M	?	Brasil	Amazonas	Tarumã-açu		-3.06667	-60.1167	10	?	?	9.55	16.57	19.43	88.01	60.36	b9c0aa	738878	798f9d	e9eded	69959c	3	cabeza y pecho brillante	?
258	MZUSP	62509	T. episcopus	episcopus	?	?	Brasil	Amazonas	Parintins	Lago Acu	-2.83333	-56.9333	10	?	?	9.85	17.82	18.14	91.6	65.08	aab497	838c77	aebaa7	e9eded	67b7bc	2	?	?
259	MZUSP	62510	T. episcopus	episcopus	F	?	Brasil	Amazonas	Maués	Rio Maraú	-3.81424	-57.4936	63	?	?	9.1	16.2	17.74	87.07	61.42	b9c0aa	738878	798f9d	e9eded	69959c	3	?	?
260	MZUSP	68254	T. episcopus	coelestis	M	?	Peru	Ucayali	Pucallpa		-8.38736	-74.5313	160	?	?	8.74	15.43	18.6	88.52	60.63	92a389	555f4d	a4b3a2	e9eded	558c9b	4	?	?
261	MZUSP	72672	T. episcopus	episcopus	M	?	Brasil	Pará	Forlândia		-3.83011	-55.4972	20	?	?	9	17.87	20.12	95.28	65.6	90a78d	adb7a0	a6b8ab	e9eded	a2d5d1	3	?	?
262	MZUSP	73922	T. episcopus	episcopus	F	?	Brasil	Pará	Forlândia		-3.83011	-55.4972	20	?	?	9.85	18.06	19.67	87.6	55.62	aab497	838c77	aebaa7	e9eded	67b7bc	1	?	?
263	MZUSP	82463	T. episcopus	episcopus	M	172	Brasil	Amapá	Macopá	Vila nova	-0.146111	-51.545000°	30	?	29	9.24	16.3	19.62	87.51	57.95	b9c0aa	738878	798f9d	e9eded	69959c	1	?	?
264	MZUSP	93478	T. episcopus	episcopus	F	BLM19	Brasil	Pará	Margen Izq Rio Xingú		-3.72156	-51.0662	70	?	?	10.07	17.99	19.57	?	59.61	aab497	838c77	aebaa7	e9eded	67b7bc	1	?	?
265	MZUSP	95739	T. episcopus	episcopus	M	BRG013	Brasil	Pará	Margen Izq Rio Xingú		-3.49098	-51.8945	90	?	?	9.53	17.34	18.58	93.1	65.59	9e9f8c	7e8571	a4b0a3	b7bdc5	688f97	1	?	?
266	MZUSP	96537	T. episcopus	epsicopus	F	85621	Brasil	Amazonas	Ilha do castanho		-5.93795	-59.1683	60	?	?	9.62	16.38	17.98	87.67	61.19	92a389	555f4d	a4b3a2	e9eded	558c9b	1	?	?
267	MZUSP	100215	T. episcopus	mediana	M	TM2A-089	Brasil	Rondonia	MI Rio Ji-Parana		-8.89917	-62.0925	70	0.9x0.7	32	9.67	17.47	19.94	92.62	65.02	62735e	626b5b	748570	e9eded	508a87	3	?	?
268	MZUSP	100216	T. episcopus	mediana	F	TM2A-098	Brasil	Rondonia	ME Rio Ji-Parana		-8.89261	-62.0884	100	5X4	32	10.13	17.42	19.83	88.98	59.79	62735e	626b5b	748570	e9eded	508a87	2	?	?
269	MZUSP	101479	T. hibrido	episcopus-sayaca	M	?	Brasil	Pará	Altamira		-3.29426	-52.122	130	3x2	30	8.27	14.55	19.07	87.18	60.05	d2ddc2	d1ddcc	daefdb	daedfb	97ddfa	1	Hibrido	inm
270	MZUSP	98621	T. hibrido	episcopus-sayaca	M	?	Brasil	Matro Grosso			-14.9876	-59.9196	200	?	29	8.9	14	18.8	?	63.3	c4c2b4	9ca68e	b5c0ad	56c9db	21a3b0	0	Hibrido	?
271	MZUSP	107246	T. hibrido	episcopus-sayaca	M	DCC-139	Brasil	Pará	Santana do Araguaia	Faz. Fartura	-9.72972	-50.4075	180	9.4x5.9	31	10.36	17.7	21.76	96.29	68.9	92ada8	648c84	a8d1cb	8cbbd9	7be0ea	1	Hibrido	?
272	MZUSP	8988	T. sayaca	sayaca	M	?	Brasil	Rio Grande do Sul	Itaquí		-29.9903	-54.7466	160	?	?	8.95	16.6	19.11	93.55	63.75	908c74	6e6d57	9f9476	638a7b	82a58d	0	?	?
273	MZUSP	10019	T. sayaca	sayaca	M	?	Brasil	Mato Grosso do Sul	Corumba		-19.0082	-57.6516	150	?	?	9.28	16.31	18.37	90.26	63.46	84756d	847d6d	b3ae99	758d6e	a9c29f	0	?	?
274	MZUSP	10330	T. sayaca	sayaca	M	?	Brasil	Bahia	Belmonte		-15.8612	-38.8768	10	?	?	10.37	18.42	20.88	94.65	70.83	786756	6e6d57	b3ae99	758d6e	a9c29f	0	Grande-taxidermia?	?
275	MZUSP	11348	T. sayaca	sayaca	M	?	Brasil	Bahia	Ilha Me. De Deus		-12.7387	-38.6109	10	?	?	10.32	19.16	19.93	92.61	63.5	84756d	847d6d	b3ae99	758d6e	a9c29f	0	Grande-taxidermia?	?
276	MZUSP	15989	T. sayaca	sayaca	F	?	Brasil	Minas Gerais	María da Fé		-22.3082	-45.3741	1330	?	?	10.03	17.19	17.52	91.82	63.64	786756	6e6d57	b3ae99	758d6e	a9c29f	0	?	?
277	MZUSP	17349	T. sayaca	sayaca	M	?	Brasil	Mato Grosso	Cuibá		-15.5833	-56.0833	200	?	?	10.74	17.95	18.18	88.84	60.29	786756	6e6d57	b3ae99	758d6e	a9c29f	0	?	?
278	MZUSP	17350	T. sayaca	sayaca	M	?	Brasil	SP	Serra de Japi e Ermida		-23.2333	-46.95		?	?	9.18	16.92	18.91	89.93	60.17	786756	6e6d57	b3ae99	758d6e	a9c29f	0	?	?
279	MZUSP	18119	T. sayaca	sayaca	M	?	Brasil	SP	Ipiranga	MZUSP	-23.5872	-46.6096	790	?	?	8.48	14.06	17.08	95.4	66.72	786756	6e6d57	b3ae99	758d6e	a9c29f	0	?	?
280	MZUSP	18356	T. sayaca	sayaca	M	?	Brasil	Mato Groso del Sul	Salobra		-21.2334	-57.133	180	?	?	9.08	16.38	18.93	93.01	57.13	786756	6e6d57	b3ae99	758d6e	a9c29f	0	?	?
281	MZUSP	18602	T. sayaca	sayaca	M	?	Brasil	Pernambucano	Ilha de Itamaracá		-7.75	-34.85	10	?	?	10.45	18.01	19.97	89.58	62.81	84756d	847d6d	b3ae99	758d6e	a9c29f	0		?
282	MZUSP	18603	T. sayaca	sayaca	M	?	Brasil	Pernambucano	Ilha de Itamaracá		-7.75	-34.85	10	?	?	10.57	17.61	20.95	92.4	62.64	786756	6e6d57	b3ae99	758d6e	a9c29f	0	Grande-taxidermia?	?
283	MZUSP	23782	T. sayaca	sayaca	M	?	Brasil	SP	Fazenda Santa Rosa		-20.8333	-50.1167	430	?	?	8.75	16.15	18.89	90.61	62.04	786756	6e6d57	b3ae99	758d6e	a9c29f	0	?	?
284	MZUSP	24661	T. sayaca	sayaca	M	?	Brasil	Espirito Santo	Lagoa Pau Grande		-19.5579	-40.4357	30	?	?	10.19	18.18	23.1	94.33	67.52	786756	6e6d57	b3ae99	758d6e	a9c29f	0	?	?
285	MZUSP	25753	T. sayaca	sayaca	F	?	Brasil	Minas Gerais	Alto Rio Dôce		-21.0333	-43.4167	770	?	?	10.8	19.31	21.56	94.6	66.09	786756	6e6d57	b3ae99	758d6e	a9c29f	0	grande	?
286	MZUSP	25754	T. sayaca	sayaca	M	?	Brasil	Minas Gerais	Rio Dõce		-19.248	-41.074	370	?	?	10.3	17.7	19.5	91.56	62.1	786756	6e6d57	b3ae99	758d6e	a9c29f	0	?	?
287	MZUSP	25758	T. sayaca	sayaca	M	?	Brasil	Minas Geraiss	Fazenda Boa Esperanza	Sao José de Lagoa	-19.75	-43.05	620	?	?	9.61	16.62	19.93	92.69	63.09	786756	6e6d57	b3ae99	758d6e	a9c29f	0	?	?
288	MZUSP	25761	T. sayaca	sayaca	M	?	Brasil	Minas Gerais	Alto Rio Dôce		-21.0333	-43.4167	770	?	?	9.67	17.31	20.17	90.51	64.94	786756	6e6d57	b3ae99	758d6e	a9c29f	0	?	?
289	MZUSP	26210	T. sayaca	sayaca	?	?	Brasil	Matto Grosso do Sul	Salobra		-20.1667	-56.5167	120	?	?	9.19	17.33	19.01	93.9	54.7	908c74	6e6d57	9f9476	638a7b	82a58d	0	?	?
290	MZUSP	27370	T. sayaca	sayaca	M	?	Brasil	Rio de janeiro	Angras dos Reis		-23.0058	-44.3158	50	?	?	10.59	18.37	20.99	95.93	63.98	786756	6e6d57	b3ae99	758d6e	a9c29f	0	?	?
291	MZUSP	28753	T. sayaca	sayaca	M	?	Brasil	SP	Monte alegre		-22.69	-46.6826	790	?	?	9.72	18.13	18.62	92.72	65.96	786756	6e6d57	b3ae99	758d6e	a9c29f	0	?	?
292	MZUSP	29200	T. sayaca	sayaca	?	?	Brasil	RJ	Cardoso Moreira	Rio Muriaé	-21.4833	-41.6167	70	?	?	10.54	18.98	21.93	97.96	68.89	786756	6e6d57	b3ae99	758d6e	a9c29f	0	?	?
293	MZUSP	30748	T. sayaca	sayaca	M	?	Brasil	Mato Grosso do Sul	Corumbá		-19.0132	-57.6363	160	?	?	9.42	16.05	18.39	89.81	62.86	786756	6e6d57	b3ae99	758d6e	a9c29f	0	?	?
294	MZUSP	30752	T. sayaca	sayaca	M	?	Brasil	Mato Grosso do Sul	Corumbá		-19.0132	-57.6363	160	?	?	8.87	17.07	18.95	86.32	57.01	786756	6e6d57	b3ae99	758d6e	a9c29f	0	?	?
295	MZUSP	30755	T. sayaca	sayaca	M	?	Brasil	Matto Grosso do sul	Corumbá		-19.0082	-57.6516	150	?	?	9.06	15.87	19.09	90.89	63.15	786756	6e6d57	b3ae99	758d6e	a9c29f	0	?	?
296	MZUSP	33805	T. sayaca	sayaca	M	?	Brasil	Rio de Janeiro	Instituto Oswaldo Cruz		-22.8833	-43.25	10	?	?	9.63	16.09	20	94.52	63.19	786756	6e6d57	b3ae99	758d6e	a9c29f	0	?	?
297	MZUSP	34455	T. sayaca	sayaca	M	?	Brasil	RJ	Maromba		-22.333	-44.6102	1420	?	?	10.27	17.63	20.08	94.84	62.04	786756	6e6d57	b3ae99	758d6e	a9c29f	0	?	?
298	MZUSP	36478	T. sayaca	sayaca	F	?	Brasil	RJ	Mauá		-22.3333	-44.55	1130	?	?	9.65	17.43	19.71	94.27	65.96	786756	6e6d57	b3ae99	758d6e	a9c29f	0	?	?
299	MZUSP	37103	T. sayaca	sayaca	M	?	Brasil	Parana	Rio Paraná	Porto Camargo	-23.3709	-53.7489	250	?	?	9.8	16.8	19	93	65.7	786756	6e6d57	b3ae99	758d6e	a9c29f	0	?	?
300	MZUSP	37631	T. sayaca	sayaca	M	?	Brasil	Alagoas	Riachão		-9.33333	-36.4	410	?	?	9.79	17.38	19.11	91.99	63.94	786756	6e6d57	b3ae99	758d6e	a9c29f	0	?	?
301	MZUSP	37632	T. sayaca	sayaca	M	?	Brasil	Alagoas	Mangabeira		-9.91667	-36.1333	100	?	?	10.59	17.84	19.38	90.58	63.67	786756	6e6d57	b3ae99	758d6e	a9c29f	0	?	?
302	MZUSP	40369	T. sayaca	sayaca	F	?	Brasil	Paraíba	Mamanguape		-6.65068	-35.1348	33	?	?	10.79	19.03	20.78	91.48	61.74	786756	6e6d57	b3ae99	758d6e	a9c29f	0	?	?
303	MZUSP	40371	T. sayaca	sayaca	M	?	Brasil	Paraíba	Coremas		-7.01002	-37.9195	260	?	?	10.2	17.5	20	?	?	786756	6e6d57	b3ae99	758d6e	a9c29f	0	?	?
304	MZUSP	42004	T. sayaca	sayaca	M	?	Brasil	Ceará	Pacotí	Serra do Baturité	-4.34924	-38.892	240	?	?	9.8	16.6	20	94	64.8	84756d	847d6d	b3ae99	758d6e	a9c29f	0	?	?
305	MZUSP	42006	T. sayaca	sayaca	M	?	Brasil	Ceará	Serra Baturité		-4.3182	-38.8833	170	?	?	10.3	18.1	19.2	92.7	62.1	84756d	847d6d	b3ae99	758d6e	a9c29f	0	Pluma blanca en el hombro, normal?	?
306	MZUSP	49018	T. sayaca	sayaca	F	?	Brasil	SP	Rio Ipiranga	Tamandúa	-24.2667	-47.8333	60	?	?	9.21	15.92	18.56	93.93	64.94	786756	6e6d57	b3ae99	758d6e	a9c29f	0	?	?
307	MZUSP	49036	T. sayaca	sayaca	M	?	Brasil	SP	Onça Parda		-24.3167	-47.85	10	?	?	10.06	17.85	18.37	92.89	64.32	786756	6e6d57	b3ae99	758d6e	a9c29f	0	?	?
308	MZUSP	49037	T. sayaca	sayaca	M	?	Brasil	SP	Onça Parda		-24.3167	-47.85	10	?	?	9.71	17.28	17.88	93.34	63.8	786756	6e6d57	b3ae99	758d6e	a9c29f	0	?	?
309	MZUSP	49041	T. sayaca	sayaca	M	?	Brasil	SP	Onça Parda		-24.3167	-47.85	10	?	?	9.6	16.7	19.4	93.9	63.3	786756	6e6d57	b3ae99	758d6e	a9c29f	0	?	?
310	MZUSP	50788	T. sayaca	sayaca	M	?	Brasil	SP	Rio Ipiranga	primeiro Morro	-24.3667	-47.8333	10	?	?	9.84	16.91	20.71	92.53	66.42	786756	6e6d57	b3ae99	758d6e	a9c29f	0	?	?
311	MZUSP	52016	T. sayaca	sayaca	M	?	Brasil	Goiás	Goiânia		-16.6869	-49.2648	790	?	?	9.28	16.03	19.22	92.59	58.75	84756d	847d6d	b3ae99	758d6e	a9c29f	0	?	?
312	MZUSP	52017	T. sayaca	sayaca	M	?	Brasil	Goiás	Goiânia		-16.6869	-49.2648	790	?	?	8.89	17.36	19.37	86.85	60.36	786756	6e6d57	b3ae99	758d6e	a9c29f	0	?	?
313	MZUSP	54694	T. sayaca	sayaca	M	?	Brasil	SP	Fazenda Barreiro Rico		-22.75	-48.15	510	?	?	9.75	17.22	19.96	89.82	63.72	786756	6e6d57	b3ae99	758d6e	a9c29f	0	?	?
314	MZUSP	54700	T. sayaca	sayaca	M	?	Brasil	SP	Fazenda Barreiro Rico		-22.75	-48.15	510	?	?	9.81	16.66	18.57	93.32	66.05	786756	6e6d57	b3ae99	758d6e	a9c29f	0	?	?
315	MZUSP	59841	T. sayaca	sayaca	M	?	Brasil	SP	Itapira		-22.4362	-46.8229	640	?	?	9.4	17	18.7	94.4	65.6	786756	6e6d57	b3ae99	758d6e	a9c29f	0	?	?
316	MZUSP	63149	T. sayaca	sayaca	M	?	Brasil	SP	Barra de Icapara		-24.6833	-47.4167	0	?	?	10.22	17.47	20.2	95.55	68.42	786756	6e6d57	b3ae99	758d6e	a9c29f	0	?	?
317	MZUSP	63415	T. sayaca	sayaca	M	?	Brasil	Pernambuco	Fazenda Campos Bons (38km N Floresta)		-8.26914	-38.5704	420	?	?	10	17.4	19.3	?	?	786756	6e6d57	b3ae99	758d6e	a9c29f	0	?	?
318	MZUSP	63416	T. sayaca	sayaca	M	?	Brasil	Pernambuco	Floresta		-8.39133	-38.2169	510	?	?	9.63	16.9	20.2	91.83	66.73	786756	6e6d57	b3ae99	758d6e	a9c29f	0	Grsi claro	?
319	MZUSP	63685	T. sayaca	sayaca	F	?	Brasil	SP	Ilha dos Buzios		-23.8051	-45.1407	240	?	?	10.58	17.36	20.19	95.31	66.15	786756	6e6d57	b3ae99	758d6e	a9c29f	0	?	?
320	MZUSP	63686	T. sayaca	sayaca	M	?	Brasil	SP	Ilha dos Buzios		-23.8051	-45.1407	240	?	?	9.78	16.34	20.38	95.25	64.78	786756	6e6d57	b3ae99	758d6e	a9c29f	0	?	?
321	MZUSP	64551	T. sayaca	sayaca	M	?	Brasil	SP	Itapetininga		-23.6	-48.05	660	?	?	9.34	16.42	18.58	91.81	65.56	786756	6e6d57	b3ae99	758d6e	a9c29f	0	?	?
322	MZUSP	65659	T. sayaca	sayaca	M	?	Brasil	Goiás	Anápolis		-16.3285	-48.9534	1050	?	?	9.4	16.5	19	95.79	68.57	84756d	847d6d	b3ae99	758d6e	a9c29f	0	?	?
323	MZUSP	65661	T. sayaca	sayaca	M	?	Brasil	Goiás	Trinidade		-16.661	-49.4917	790	?	?	9.52	18.18	18.53	91.48	62.1	84756d	847d6d	b3ae99	758d6e	a9c29f	0	?	?
324	MZUSP	65663	T. sayaca	sayaca	M	?	Brasil	Goiás	Trinidade		-16.661	-49.4917	790	?	?	9.5	16.5	20.8	93.8	65.6	84756d	847d6d	b3ae99	758d6e	a9c29f	0	?	?
325	MZUSP	65667	T. sayaca	sayaca	F	?	Brasil	Goiás	Trinidade		-16.6522	-49.4931	760	?	?	9	16.1	19.2	89.6	55.4	84756d	847d6d	b3ae99	758d6e	a9c29f	0	?	?
326	MZUSP	65673	T. sayaca	sayaca	F	?	Brasil	Goiás	Trinidade		-16.661	-49.4917	790	?	?	9.52	?	19.29	91.84	61.85	84756d	847d6d	b3ae99	758d6e	a9c29f	0	?	?
327	MZUSP	65678	T. sayaca	sayaca	M	?	Brasil	Goiás	Nerópolis		-16.4052	-49.2232	840	?	?	9.81	17.17	19.54	94.65	65.11	84756d	847d6d	b3ae99	758d6e	a9c29f	0	?	?
328	MZUSP	65679	T. sayaca	sayaca	M	?	Brasil	Goiás	Nerópolis		-16.4167	-49.2333	690	?	?	10.32	18.58	20.65	92.59	64.51	84756d	847d6d	b3ae99	758d6e	a9c29f	0	?	?
329	MZUSP	65681	T. sayaca	sayaca	M	?	Brasil	Goiás	Nerópolis		-16.4052	-49.2232	850	?	?	9.49	17.54	18.63	95.15	61.54	84756d	847d6d	b3ae99	758d6e	a9c29f	0	?	?
330	MZUSP	65686	T. sayaca	sayaca	F	?	Brasil	Goiás	Caldas Novas		-17.7445	-48.625	860	?	?	10.1	17.63	19.26	90.49	63.75	84756d	847d6d	b3ae99	758d6e	a9c29f	0	?	?
331	MZUSP	65692	T. sayaca	sayaca	M	?	Brasil	Goiás	Goianira		-16.6869	-49.2648	790	?	?	9.92	17.95	18.7	93.41	62.31	786756	6e6d57	b3ae99	758d6e	a9c29f	0	?	?
332	MZUSP	69105	T. sayaca	sayaca	M	?	Brasil	Goiás	Goianira		-16.6869	-49.2648	790	?	?	9.6	16.6	20.7	89.7	65.9	786756	6e6d57	b3ae99	758d6e	a9c29f	0	?	?
333	MZUSP	70968	T. sayaca	sayaca	M	?	Brasil	Goiás	Trinidade		-16.6522	-49.4931	757	?	?	9.65	16.96	19.01	?	62.66	786756	6e6d57	b3ae99	758d6e	a9c29f	0	?	?
334	MZUSP	70971	T. sayaca	sayaca	M	?	Brasil	Goiás	Inhumas		-16.3615	-49.5006	770	?	?	9.43	16.67	18.07	90.68	64.59	786756	6e6d57	b3ae99	758d6e	a9c29f	0	?	?
335	MZUSP	73515	T. sayaca	sayaca	M	?	Brasil	SP	São Paulo	Ipiranga	-23.588	-46.6101	790	?	?	9.71	16.84	18.54	92.89	63.31	84756d	847d6d	b3ae99	758d6e	a9c29f	0	?	?
336	MZUSP	73592	T. sayaca	sayaca	F	?	Brasil	Marto grosso do Sul	Batayporá	Pôrto Primavera	-22.5	-53.0167	250	?	?	10.06	16.75	18.62	92.28	67.58	786756	6e6d57	b3ae99	758d6e	a9c29f	0	?	?
337	MZUSP	73593	T. sayaca	sayaca	M	?	Brasil	Marto grosso do Sul	Batayporá	Pôrto Primavera	-22.5	-53.0167	250	?	?	9.78	17.99	18.86	92.71	61.68	908c74	6e6d57	9f9476	638a7b	82a58d	0	?	?
338	MZUSP	73595	T. sayaca	sayaca	M	?	Brasil	Mato Grosso del Sur			-21.3015	-52.8194	390	?	?	10.09	17.7	18.85	90.55	66.28	908c74	6e6d57	9f9476	638a7b	82a58d	0	?	?
339	MZUSP	73596	T. sayaca	sayaca	M	?	Brasil	Mato Grosso do Sul	Sta. Rita do Pardo		-21.3008	-52.8299	360	?	?	9.95	17.29	18.25	93.69	65.53	786756	6e6d57	b3ae99	758d6e	a9c29f	0	?	?
340	MZUSP	74432	T. sayaca	sayaca	M	?	Brasil	Mato Grosso do Sul	Três Lagoas		-20.789	-51.6733	320	?	?	10.35	17.24	19.05	89.83	62.63	786756	6e6d57	b3ae99	758d6e	a9c29f	0	?	?
341	MZUSP	74433	T. sayaca	sayaca	M	?	Brasil	Mato Grosso do Sul	Três Lagoas		-20.789	-51.6733	320	?	?	9.9	17.1	20.45	91.75	65.3	786756	6e6d57	b3ae99	758d6e	a9c29f	0	?	?
342	MZUSP	74558	T. sayaca	sayaca	M	?	Brasil	Mato Grosso do Sul	Rio Sucuriú	Retiro da Telha	-19.6304	-52.421	350	?	?	9.8	16.9	20.3	94.9	68.8	786756	6e6d57	b3ae99	758d6e	a9c29f	0	?	?
343	MZUSP	78957	T. sayaca	sayaca	?	?	Brasil	Minas Gerais	Jaíba		-15.3426	-43.6711	480	?	32	9.63	16.89	18.98	91.65	64.4	786756	6e6d57	b3ae99	758d6e	a9c29f	0	?	?
344	MZUSP	83391	T. sayaca	sayaca	?	?	Brasil	Bahia	Área do Francês		-13.9514	-44.3625	740	?	33	9.7	17.1	18.3	89.6	62.6	84756d	847d6d	b3ae99	758d6e	a9c29f	0	?	?
345	MZUSP	84475	T. sayaca	sayaca	?	53	Brasil	Tocantins	ME Rio Palma		-12.6042	-47.7461	284	?	?	9.66	16.52	19	88.67	63.04	84756d	847d6d	b3ae99	758d6e	a9c29f	0	?	?
346	MZUSP	84476	T. sayaca	sayaca	M	?	Brasil	Tocantins	ME Rio Palma		-12.6042	-47.7461	310	?	30	11.02	18.26	20.41	92.66	63.64	84756d	847d6d	b3ae99	758d6e	a9c29f	0	?	?
347	MZUSP	84477	T. sayaca	sayaca	?	391	Brasil	Tocantins	ME Rio Palma		-12.6042	-47.7461	310	?	29	10.04	17.03	17.51	92.75	64.14	84756d	847d6d	b3ae99	758d6e	a9c29f	0	?	?
348	MZUSP	90261	T. sayaca	sayaca	F	?	Brasil	Pará	Santana do Araguaia	Faz. Fartura	-9.78428	-50.214	170	?	31	9.6	16.8	18.9	88.2	59.6	84756d	847d6d	b3ae99	758d6e	a9c29f	0	?	?
349	MZUSP	90262	T. sayaca	sayaca	M	?	Brasil	Pará	Santana do Araguaia	Faz. Fartura	-9.78428	-50.214	170	?	31.5	9.5	16.5	19	92.2	66.3	84756d	847d6d	b3ae99	758d6e	a9c29f	0	?	?
350	MZUSP	94729	T. sayaca	sayaca	F	?	Brasil	Goiás	Campinaçu		-13.915	-48.5036	530	?	28	10	16.8	19	89	62.4	786756	6e6d57	b3ae99	758d6e	a9c29f	0	?	?
351	MZUSP	98265	T. sayaca	sayaca	?	?	Brasil	SP	Ipiranga		-23.5855	-46.599	746	?	23	9	16.3	19.5	92.3	64.3	786756	6e6d57	b3ae99	758d6e	a9c29f	0	?	?
352	MZUSP	101602	T. sayaca	sayaca	M	?	Brasil	Minas Gerais	Araguari		-18.646	-48.1938	950	?	28	9.46	16.1	21.26	93.06	62.96	786756	6e6d57	b3ae99	758d6e	a9c29f	0	?	?
353	KU	115635	T. hibrido	episcopus-sayaca	M	21435	Peru	Puno	San juan del Oro		-14.231	-69.194	1910	?	?	?	?	?	?	?	b7c5af	afc3ac	a9bca2	dae6f0	73cbca	3	?	?
